# Supplementary material for: Targeted chromatin conformation analysis identifies novel distal neural enhancers of ZEB2 in pluripotent stem cell differentiation
Source: Hum Mol Genet. 2020 Jul 6;29(15):2535–50. doi: 10.1093/hmg/ddaa141 (PMC7471508; doi:10.1093/hmg/ddaa141)
Supplement: Supplementary_File_1_ddaa141 [file supplementary_file_1_ddaa141.xls]

## Sheet: ApoI fragments interactions
chr_a	start_a	end_a	chr_b	start_b	end_b	signal	label
2	143.270211	143.270993	2	143.270211	143.270993	74	D0
2	143.270211	143.270993	2	143.270999	143.271337	24	D0
2	143.270211	143.270993	2	143.271343	143.272143	1	D0
2	143.270211	143.270993	2	143.272539	143.272782	1	D0
2	143.270211	143.270993	2	143.272807	143.273016	1	D0
2	143.270999	143.271337	2	143.270999	143.271337	1162	D0
2	143.270999	143.271337	2	143.271343	143.272143	232	D0
2	143.270999	143.271337	2	143.272149	143.272533	4	D0
2	143.270999	143.271337	2	143.272539	143.272782	1	D0
2	143.271343	143.272143	2	143.271343	143.272143	474	D0
2	143.271343	143.272143	2	143.272149	143.272533	128	D0
2	143.271343	143.272143	2	143.272539	143.272782	5	D0
2	143.271343	143.272143	2	143.272807	143.273016	2	D0
2	143.271343	143.272143	2	143.273053	143.273701	1	D0
2	143.271343	143.272143	2	143.282496	143.282592	1	D0
2	143.271343	143.272143	2	143.282598	143.282797	1	D0
2	143.271343	143.272143	2	143.46633	143.466562	1	D0
2	143.271343	143.272143	2	145.139221	145.139321	1	D0
2	143.271343	143.272143	2	147.197987	147.198067	1	D0
2	143.272149	143.272533	2	143.272149	143.272533	192	D0
2	143.272149	143.272533	2	143.272539	143.272782	11	D0
2	143.272149	143.272533	2	143.272807	143.273016	1	D0
2	143.272149	143.272533	2	143.273053	143.273701	1	D0
2	143.272149	143.272533	2	143.283684	143.284928	1	D0
2	143.272149	143.272533	2	143.318571	143.320928	1	D0
2	143.272149	143.272533	2	143.496623	143.497197	1	D0
2	143.272149	143.272533	2	143.731295	143.732559	1	D0
2	143.272149	143.272533	2	145.042766	145.042885	1	D0
2	143.272539	143.272782	2	143.272539	143.272782	1059	D0
2	143.272539	143.272782	2	143.272807	143.273016	23	D0
2	143.272539	143.272782	2	143.273053	143.273701	1	D0
2	143.272539	143.272782	2	143.273707	143.273837	2	D0
2	143.272539	143.272782	2	143.273843	143.275333	1	D0
2	143.272539	143.272782	2	143.276741	143.277051	3	D0
2	143.272539	143.272782	2	143.607955	143.608	2	D0
2	143.272788	143.272801	2	143.273022	143.273047	1	D0
2	143.272807	143.273016	2	143.272807	143.273016	195	D0
2	143.272807	143.273016	2	143.273022	143.273047	248	D0
2	143.272807	143.273016	2	143.273053	143.273701	14	D0
2	143.272807	143.273016	2	143.273843	143.275333	2	D0
2	143.272807	143.273016	2	143.299016	143.2992	1	D0
2	143.272807	143.273016	2	143.337452	143.338401	1	D0
2	143.272807	143.273016	2	143.341011	143.341094	1	D0
2	143.272807	143.273016	2	143.387528	143.387649	1	D0
2	143.272807	143.273016	2	144.128602	144.128727	1	D0
2	143.272807	143.273016	2	144.786766	144.786893	1	D0
2	143.272807	143.273016	2	146.679664	146.679853	1	D0
2	143.272807	143.273016	2	147.726969	147.727083	2	D0
2	143.273022	143.273047	2	143.273053	143.273701	14	D0
2	143.273053	143.273701	2	143.273053	143.273701	128	D0
2	143.273053	143.273701	2	143.273707	143.273837	116	D0
2	143.273053	143.273701	2	143.279024	143.2793	1	D0
2	143.273053	143.273701	2	146.788753	146.788954	2	D0
2	143.273707	143.273837	2	143.273707	143.273837	859	D0
2	143.273707	143.273837	2	143.273843	143.275333	5	D0
2	143.273707	143.273837	2	143.275339	143.276027	1	D0
2	143.273707	143.273837	2	143.277057	143.278494	1	D0
2	143.273707	143.273837	2	148.162104	148.162141	1	D0
2	143.273707	143.273837	2	150.618197	150.618944	1	D0
2	143.273843	143.275333	2	143.275339	143.276027	29	D0
2	143.273843	143.275333	2	143.279306	143.279872	1	D0
2	143.273843	143.275333	2	148.424834	148.425474	1	D0
2	143.275339	143.276027	2	143.275339	143.276027	556	D0
2	143.275339	143.276027	2	143.276033	143.276066	49	D0
2	143.275339	143.276027	2	143.276741	143.277051	1	D0
2	143.275339	143.276027	2	143.318571	143.320928	1	D0
2	143.275339	143.276027	2	143.57841	143.578587	1	D0
2	143.275339	143.276027	2	145.056831	145.057186	1	D0
2	143.275339	143.276027	2	146.927318	146.927811	1	D0
2	143.275339	143.276027	2	148.662587	148.662939	1	D0
2	143.276033	143.276066	2	143.413522	143.413611	1	D0
2	143.276033	143.276066	2	147.225143	147.225359	3	D0
2	143.276072	143.276735	2	143.276741	143.277051	22	D0
2	143.276741	143.277051	2	143.276741	143.277051	277	D0
2	143.276741	143.277051	2	143.277057	143.278494	88	D0
2	143.276741	143.277051	2	146.837716	146.838164	1	D0
2	143.277057	143.278494	2	143.277057	143.278494	108	D0
2	143.277057	143.278494	2	143.2785	143.278768	99	D0
2	143.277057	143.278494	2	143.278774	143.278905	4	D0
2	143.277057	143.278494	2	143.279024	143.2793	1	D0
2	143.277057	143.278494	2	143.279878	143.280078	3	D0
2	143.277057	143.278494	2	143.280128	143.280598	1	D0
2	143.277057	143.278494	2	143.32462	143.324717	1	D0
2	143.277057	143.278494	2	143.745737	143.746049	1	D0
2	143.277057	143.278494	2	143.870424	143.871289	1	D0
2	143.277057	143.278494	2	144.12223	144.123632	1	D0
2	143.2785	143.278768	2	143.2785	143.278768	1193	D0
2	143.2785	143.278768	2	143.278774	143.278905	131	D0
2	143.2785	143.278768	2	143.278911	143.279018	13	D0
2	143.2785	143.278768	2	143.279024	143.2793	3	D0
2	143.2785	143.278768	2	143.279306	143.279872	3	D0
2	143.2785	143.278768	2	143.279878	143.280078	5	D0
2	143.2785	143.278768	2	143.280128	143.280598	2	D0
2	143.2785	143.278768	2	143.495668	143.495894	2	D0
2	143.278774	143.278905	2	143.278774	143.278905	1135	D0
2	143.278774	143.278905	2	143.278911	143.279018	77	D0
2	143.278774	143.278905	2	143.279024	143.2793	5	D0
2	143.278774	143.278905	2	143.280128	143.280598	1	D0
2	143.278774	143.278905	2	143.385452	143.385561	1	D0
2	143.278774	143.278905	2	143.968938	143.970112	1	D0
2	143.278774	143.278905	2	145.426544	145.426719	1	D0
2	143.278774	143.278905	2	150.486987	150.487498	1	D0
2	143.278911	143.279018	2	143.278911	143.279018	877	D0
2	143.278911	143.279018	2	143.279024	143.2793	38	D0
2	143.278911	143.279018	2	143.279878	143.280078	1	D0
2	143.278911	143.279018	2	143.281488	143.281843	1	D0
2	143.278911	143.279018	2	143.388132	143.388194	1	D0
2	143.278911	143.279018	2	145.156651	145.156692	1	D0
2	143.278911	143.279018	2	147.350657	147.350704	1	D0
2	143.278911	143.279018	2	148.197823	148.199725	1	D0
2	143.278911	143.279018	2	150.559283	150.559409	1	D0
2	143.279024	143.2793	2	143.279024	143.2793	954	D0
2	143.279024	143.2793	2	143.279306	143.279872	55	D0
2	143.279024	143.2793	2	143.279878	143.280078	1	D0
2	143.279024	143.2793	2	143.284976	143.285087	1	D0
2	143.279306	143.279872	2	143.279306	143.279872	650	D0
2	143.279306	143.279872	2	143.279878	143.280078	157	D0
2	143.279306	143.279872	2	143.280128	143.280598	4	D0
2	143.279306	143.279872	2	143.280638	143.281482	1	D0
2	143.279878	143.280078	2	143.279878	143.280078	226	D0
2	143.279878	143.280078	2	143.280084	143.280122	6	D0
2	143.279878	143.280078	2	143.280128	143.280598	16	D0
2	143.279878	143.280078	2	143.280638	143.281482	4	D0
2	143.279878	143.280078	2	143.281488	143.281843	1	D0
2	143.279878	143.280078	2	143.282029	143.28249	1	D0
2	143.279878	143.280078	2	148.56187	148.562018	1	D0
2	143.279878	143.280078	2	150.277581	150.278377	1	D0
2	143.280084	143.280122	2	143.280128	143.280598	65	D0
2	143.280084	143.280122	2	148.478698	148.478858	1	D0
2	143.280128	143.280598	2	143.280128	143.280598	326	D0
2	143.280128	143.280598	2	143.280604	143.280632	13	D0
2	143.280128	143.280598	2	143.280638	143.281482	13	D0
2	143.280128	143.280598	2	143.281849	143.282023	2	D0
2	143.280128	143.280598	2	143.283684	143.284928	3	D0
2	143.280128	143.280598	2	143.774872	143.775771	1	D0
2	143.280128	143.280598	2	144.702753	144.703026	1	D0
2	143.280128	143.280598	2	147.347504	147.347614	1	D0
2	143.280604	143.280632	2	143.280638	143.281482	68	D0
2	143.280604	143.280632	2	143.890454	143.890615	1	D0
2	143.280604	143.280632	2	144.627484	144.627636	1	D0
2	143.280604	143.280632	2	146.658155	146.658334	1	D0
2	143.280638	143.281482	2	143.280638	143.281482	413	D0
2	143.280638	143.281482	2	143.281488	143.281843	168	D0
2	143.280638	143.281482	2	143.281849	143.282023	1	D0
2	143.280638	143.281482	2	143.282029	143.28249	3	D0
2	143.280638	143.281482	2	143.282894	143.283678	3	D0
2	143.280638	143.281482	2	144.075572	144.076556	1	D0
2	143.280638	143.281482	2	145.587433	145.587776	1	D0
2	143.280638	143.281482	2	145.988217	145.988293	1	D0
2	143.280638	143.281482	2	146.414199	146.414446	1	D0
2	143.280638	143.281482	2	147.246892	147.247274	1	D0
2	143.280638	143.281482	2	149.03311	149.033388	1	D0
2	143.280638	143.281482	2	150.069407	150.070104	1	D0
2	143.281488	143.281843	2	143.281488	143.281843	451	D0
2	143.281488	143.281843	2	143.281849	143.282023	106	D0
2	143.281488	143.281843	2	143.282029	143.28249	4	D0
2	143.281488	143.281843	2	143.282894	143.283678	1	D0
2	143.281488	143.281843	2	148.209747	148.209834	1	D0
2	143.281488	143.281843	2	149.094125	149.095074	1	D0
2	143.281849	143.282023	2	143.281849	143.282023	456	D0
2	143.281849	143.282023	2	143.282029	143.28249	21	D0
2	143.281849	143.282023	2	143.334054	143.334171	1	D0
2	143.281849	143.282023	2	143.386296	143.386464	1	D0
2	143.281849	143.282023	2	144.654037	144.654147	1	D0
2	143.282029	143.28249	2	143.282029	143.28249	1265	D0
2	143.282029	143.28249	2	143.282496	143.282592	44	D0
2	143.282029	143.28249	2	143.282598	143.282797	3	D0
2	143.282029	143.28249	2	143.282894	143.283678	1	D0
2	143.282029	143.28249	2	143.283684	143.284928	1	D0
2	143.282029	143.28249	2	143.294746	143.294932	1	D0
2	143.282029	143.28249	2	146.013597	146.01435	1	D0
2	143.282029	143.28249	2	146.112783	146.112897	1	D0
2	143.282496	143.282592	2	143.282496	143.282592	393	D0
2	143.282496	143.282592	2	143.282598	143.282797	12	D0
2	143.282496	143.282592	2	143.282894	143.283678	2	D0
2	143.282496	143.282592	2	143.354076	143.356158	1	D0
2	143.282496	143.282592	2	144.63388	144.63399	1	D0
2	143.282496	143.282592	2	145.145338	145.145422	1	D0
2	143.282496	143.282592	2	147.615357	147.615522	1	D0
2	143.282496	143.282592	2	148.805206	148.80536	1	D0
2	143.282598	143.282797	2	143.282598	143.282797	778	D0
2	143.282598	143.282797	2	143.282803	143.282888	34	D0
2	143.282598	143.282797	2	143.282894	143.283678	2	D0
2	143.282598	143.282797	2	143.283684	143.284928	2	D0
2	143.282598	143.282797	2	143.729672	143.729753	1	D0
2	143.282598	143.282797	2	144.642146	144.64279	1	D0
2	143.282598	143.282797	2	145.705818	145.706454	1	D0
2	143.282803	143.282888	2	143.282803	143.282888	3	D0
2	143.282803	143.282888	2	143.282894	143.283678	47	D0
2	143.282803	143.282888	2	147.932334	147.93257	1	D0
2	143.282803	143.282888	2	149.453377	149.454101	1	D0
2	143.282894	143.283678	2	143.282894	143.283678	295	D0
2	143.282894	143.283678	2	143.283684	143.284928	130	D0
2	143.282894	143.283678	2	143.284976	143.285087	1	D0
2	143.282894	143.283678	2	143.295846	143.29711	1	D0
2	143.282894	143.283678	2	143.301441	143.301676	2	D0
2	143.282894	143.283678	2	143.301682	143.302146	1	D0
2	143.282894	143.283678	2	143.376433	143.376507	1	D0
2	143.283684	143.284928	2	143.283684	143.284928	605	D0
2	143.283684	143.284928	2	143.284934	143.28497	70	D0
2	143.283684	143.284928	2	143.284976	143.285087	11	D0
2	143.283684	143.284928	2	143.285093	143.286406	4	D0
2	143.283684	143.284928	2	143.286434	143.287559	1	D0
2	143.283684	143.284928	2	146.234464	146.234634	1	D0
2	143.283684	143.284928	2	148.179397	148.180149	1	D0
2	143.283684	143.284928	2	148.231337	148.233048	1	D0
2	143.284934	143.28497	2	143.284976	143.285087	15	D0
2	143.284934	143.28497	2	143.285093	143.286406	3	D0
2	143.284976	143.285087	2	143.284976	143.285087	771	D0
2	143.284976	143.285087	2	143.285093	143.286406	97	D0
2	143.284976	143.285087	2	143.634026	143.634932	1	D0
2	143.285093	143.286406	2	143.285093	143.286406	93	D0
2	143.285093	143.286406	2	143.286412	143.286428	28	D0
2	143.285093	143.286406	2	143.286434	143.287559	1	D0
2	143.285093	143.286406	2	143.287943	143.289565	3	D0
2	143.285093	143.286406	2	143.29147	143.291914	1	D0
2	143.285093	143.286406	2	143.479605	143.480026	1	D0
2	143.285093	143.286406	2	144.550894	144.551708	2	D0
2	143.285093	143.286406	2	146.034141	146.035101	1	D0
2	143.285093	143.286406	2	148.011207	148.011364	1	D0
2	143.286412	143.286428	2	143.286434	143.287559	5	D0
2	143.286434	143.287559	2	143.286434	143.287559	125	D0
2	143.286434	143.287559	2	143.287565	143.287937	88	D0
2	143.286434	143.287559	2	143.309316	143.309922	1	D0
2	143.286434	143.287559	2	143.345292	143.345698	1	D0
2	143.286434	143.287559	2	143.849359	143.850092	1	D0
2	143.286434	143.287559	2	148.056457	148.057373	1	D0
2	143.287565	143.287937	2	143.287565	143.287937	319	D0
2	143.287565	143.287937	2	143.287943	143.289565	115	D0
2	143.287565	143.287937	2	143.290449	143.290692	2	D0
2	143.287565	143.287937	2	143.53983	143.540105	2	D0
2	143.287565	143.287937	2	145.764855	145.765121	1	D0
2	143.287943	143.289565	2	143.287943	143.289565	60	D0
2	143.287943	143.289565	2	143.289571	143.289834	128	D0
2	143.289571	143.289834	2	143.289571	143.289834	930	D0
2	143.289571	143.289834	2	143.28984	143.290443	39	D0
2	143.289571	143.289834	2	143.290449	143.290692	5	D0
2	143.289571	143.289834	2	143.290698	143.291378	1	D0
2	143.289571	143.289834	2	143.29147	143.291914	1	D0
2	143.289571	143.289834	2	146.42872	146.428935	1	D0
2	143.289571	143.289834	2	148.944539	148.945246	1	D0
2	143.28984	143.290443	2	143.28984	143.290443	195	D0
2	143.28984	143.290443	2	143.290449	143.290692	88	D0
2	143.28984	143.290443	2	143.290698	143.291378	2	D0
2	143.28984	143.290443	2	143.291399	143.291464	1	D0
2	143.28984	143.290443	2	143.29147	143.291914	1	D0
2	143.28984	143.290443	2	143.301682	143.302146	1	D0
2	143.290449	143.290692	2	143.290449	143.290692	463	D0
2	143.290449	143.290692	2	143.290698	143.291378	28	D0
2	143.290449	143.290692	2	143.291399	143.291464	1	D0
2	143.290449	143.290692	2	143.29147	143.291914	2	D0
2	143.290449	143.290692	2	143.338956	143.339279	1	D0
2	143.290449	143.290692	2	146.338406	146.338556	1	D0
2	143.290698	143.291378	2	143.290698	143.291378	135	D0
2	143.290698	143.291378	2	143.291384	143.291393	72	D0
2	143.290698	143.291378	2	143.291399	143.291464	1	D0
2	143.290698	143.291378	2	143.29147	143.291914	4	D0
2	143.290698	143.291378	2	143.29192	143.292121	1	D0
2	143.290698	143.291378	2	143.292308	143.292744	2	D0
2	143.290698	143.291378	2	143.307621	143.308011	1	D0
2	143.290698	143.291378	2	143.735472	143.735694	1	D0
2	143.291399	143.291464	2	143.291399	143.291464	159	D0
2	143.291399	143.291464	2	143.29147	143.291914	33	D0
2	143.291399	143.291464	2	143.553273	143.553372	1	D0
2	143.291399	143.291464	2	144.98812	144.988346	1	D0
2	143.291399	143.291464	2	145.270044	145.270155	2	D0
2	143.291399	143.291464	2	148.53134	148.53143	1	D0
2	143.291399	143.291464	2	149.522318	149.522703	1	D0
2	143.291399	143.291464	2	149.85377	149.854202	1	D0
2	143.291399	143.291464	2	150.367291	150.367451	1	D0
2	143.291399	143.291464	2	150.609929	150.610215	1	D0
2	143.29147	143.291914	2	143.29147	143.291914	421	D0
2	143.29147	143.291914	2	143.29192	143.292121	189	D0
2	143.29147	143.291914	2	143.292127	143.292302	12	D0
2	143.29147	143.291914	2	143.292308	143.292744	1	D0
2	143.29147	143.291914	2	143.29275	143.293326	2	D0
2	143.29147	143.291914	2	143.293332	143.294048	1	D0
2	143.29147	143.291914	2	143.312565	143.313199	1	D0
2	143.29147	143.291914	2	145.623085	145.623655	1	D0
2	143.29147	143.291914	2	146.65578	146.657126	1	D0
2	143.29147	143.291914	2	147.873501	147.873672	1	D0
2	143.29192	143.292121	2	143.29192	143.292121	824	D0
2	143.29192	143.292121	2	143.292127	143.292302	20	D0
2	143.29192	143.292121	2	143.292308	143.292744	6	D0
2	143.29192	143.292121	2	143.986955	143.987548	2	D0
2	143.29192	143.292121	2	144.281226	144.281865	1	D0
2	143.29192	143.292121	2	148.729539	148.729581	1	D0
2	143.292127	143.292302	2	143.292127	143.292302	949	D0
2	143.292127	143.292302	2	143.292308	143.292744	84	D0
2	143.292127	143.292302	2	143.29275	143.293326	1	D0
2	143.292127	143.292302	2	143.293332	143.294048	3	D0
2	143.292127	143.292302	2	143.298378	143.29901	3	D0
2	143.292127	143.292302	2	145.323451	145.323834	1	D0
2	143.292127	143.292302	2	146.634465	146.63452	1	D0
2	143.292308	143.292744	2	143.292308	143.292744	378	D0
2	143.292308	143.292744	2	143.29275	143.293326	8	D0
2	143.292308	143.292744	2	143.295846	143.29711	2	D0
2	143.292308	143.292744	2	143.335872	143.336921	1	D0
2	143.292308	143.292744	2	150.051648	150.052103	1	D0
2	143.29275	143.293326	2	143.29275	143.293326	278	D0
2	143.29275	143.293326	2	143.293332	143.294048	13	D0
2	143.29275	143.293326	2	143.300006	143.301135	1	D0
2	143.293332	143.294048	2	143.293332	143.294048	460	D0
2	143.293332	143.294048	2	143.294054	143.294096	139	D0
2	143.293332	143.294048	2	143.294102	143.294369	2	D0
2	143.293332	143.294048	2	143.298378	143.29901	1	D0
2	143.293332	143.294048	2	143.301682	143.302146	1	D0
2	143.293332	143.294048	2	143.740244	143.741068	1	D0
2	143.293332	143.294048	2	148.492008	148.492515	2	D0
2	143.293332	143.294048	2	150.488389	150.489819	2	D0
2	143.294054	143.294096	2	143.294102	143.294369	1	D0
2	143.294054	143.294096	2	145.696947	145.698072	1	D0
2	143.294054	143.294096	2	146.995207	146.995341	1	D0
2	143.294054	143.294096	2	149.900214	149.900642	1	D0
2	143.294102	143.294369	2	143.294102	143.294369	4	D0
2	143.294102	143.294369	2	143.294375	143.294379	660	D0
2	143.294102	143.294369	2	143.294385	143.29474	8	D0
2	143.294102	143.294369	2	143.294746	143.294932	1	D0
2	143.294102	143.294369	2	143.638223	143.638744	1	D0
2	143.294102	143.294369	2	144.919705	144.919931	1	D0
2	143.294102	143.294369	2	145.957668	145.9584	1	D0
2	143.294385	143.29474	2	143.294385	143.29474	768	D0
2	143.294385	143.29474	2	143.294746	143.294932	79	D0
2	143.294385	143.29474	2	143.294938	143.295792	2	D0
2	143.294385	143.29474	2	143.295846	143.29711	3	D0
2	143.294746	143.294932	2	143.294746	143.294932	1089	D0
2	143.294746	143.294932	2	143.294938	143.295792	59	D0
2	143.294746	143.294932	2	143.295846	143.29711	2	D0
2	143.294746	143.294932	2	143.302152	143.302663	2	D0
2	143.294746	143.294932	2	146.051648	146.052814	2	D0
2	143.294746	143.294932	2	146.162502	146.162954	1	D0
2	143.294746	143.294932	2	146.657678	146.657811	1	D0
2	143.294746	143.294932	2	147.439128	147.439408	1	D0
2	143.294938	143.295792	2	143.294938	143.295792	159	D0
2	143.294938	143.295792	2	143.295798	143.29584	67	D0
2	143.294938	143.295792	2	143.295846	143.29711	5	D0
2	143.294938	143.295792	2	143.297477	143.298372	1	D0
2	143.294938	143.295792	2	143.302152	143.302663	1	D0
2	143.294938	143.295792	2	143.375158	143.375906	1	D0
2	143.294938	143.295792	2	144.91847	144.919024	2	D0
2	143.294938	143.295792	2	145.317428	145.31757	1	D0
2	143.295798	143.29584	2	143.295846	143.29711	5	D0
2	143.295846	143.29711	2	143.295846	143.29711	763	D0
2	143.295846	143.29711	2	143.297116	143.297471	85	D0
2	143.295846	143.29711	2	143.297477	143.298372	4	D0
2	143.295846	143.29711	2	143.299016	143.2992	1	D0
2	143.295846	143.29711	2	143.303178	143.304955	1	D0
2	143.295846	143.29711	2	143.312068	143.312542	1	D0
2	143.297116	143.297471	2	143.297116	143.297471	377	D0
2	143.297116	143.297471	2	143.297477	143.298372	101	D0
2	143.297116	143.297471	2	143.298378	143.29901	1	D0
2	143.297116	143.297471	2	143.299854	143.3	1	D0
2	143.297116	143.297471	2	143.301141	143.301435	1	D0
2	143.297116	143.297471	2	143.315332	143.315871	1	D0
2	143.297116	143.297471	2	143.503758	143.503876	2	D0
2	143.297477	143.298372	2	143.297477	143.298372	316	D0
2	143.297477	143.298372	2	143.298378	143.29901	140	D0
2	143.297477	143.298372	2	143.299016	143.2992	1	D0
2	143.297477	143.298372	2	143.299206	143.299347	2	D0
2	143.297477	143.298372	2	143.299854	143.3	1	D0
2	143.297477	143.298372	2	143.301682	143.302146	1	D0
2	143.297477	143.298372	2	143.304961	143.305532	2	D0
2	143.297477	143.298372	2	144.289832	144.29001	1	D0
2	143.297477	143.298372	2	148.028104	148.028388	1	D0
2	143.298378	143.29901	2	143.298378	143.29901	417	D0
2	143.298378	143.29901	2	143.299016	143.2992	179	D0
2	143.298378	143.29901	2	143.299206	143.299347	1	D0
2	143.298378	143.29901	2	143.299353	143.299716	7	D0
2	143.298378	143.29901	2	143.299722	143.299848	1	D0
2	143.298378	143.29901	2	143.299854	143.3	2	D0
2	143.298378	143.29901	2	143.300006	143.301135	2	D0
2	143.298378	143.29901	2	143.301141	143.301435	2	D0
2	143.298378	143.29901	2	148.047428	148.048513	1	D0
2	143.299016	143.2992	2	143.299016	143.2992	548	D0
2	143.299016	143.2992	2	143.299206	143.299347	16	D0
2	143.299016	143.2992	2	143.299353	143.299716	3	D0
2	143.299016	143.2992	2	143.299854	143.3	1	D0
2	143.299016	143.2992	2	143.302152	143.302663	2	D0
2	143.299016	143.2992	2	145.294265	145.295273	1	D0
2	143.299206	143.299347	2	143.299206	143.299347	692	D0
2	143.299206	143.299347	2	143.299353	143.299716	69	D0
2	143.299206	143.299347	2	143.299854	143.3	1	D0
2	143.299206	143.299347	2	143.300006	143.301135	1	D0
2	143.299206	143.299347	2	143.301141	143.301435	2	D0
2	143.299206	143.299347	2	143.577975	143.578147	1	D0
2	143.299206	143.299347	2	143.652063	143.652467	1	D0
2	143.299353	143.299716	2	143.299353	143.299716	431	D0
2	143.299353	143.299716	2	143.299722	143.299848	141	D0
2	143.299353	143.299716	2	143.299854	143.3	18	D0
2	143.299353	143.299716	2	143.300006	143.301135	1	D0
2	143.299353	143.299716	2	143.301682	143.302146	1	D0
2	143.299353	143.299716	2	143.303178	143.304955	1	D0
2	143.299353	143.299716	2	144.354418	144.35474	1	D0
2	143.299722	143.299848	2	143.299722	143.299848	803	D0
2	143.299722	143.299848	2	143.299854	143.3	138	D0
2	143.299722	143.299848	2	143.300006	143.301135	4	D0
2	143.299722	143.299848	2	143.301141	143.301435	2	D0
2	143.299722	143.299848	2	143.301682	143.302146	1	D0
2	143.299722	143.299848	2	146.489331	146.489506	1	D0
2	143.299854	143.3	2	143.299854	143.3	243	D0
2	143.299854	143.3	2	143.300006	143.301135	40	D0
2	143.299854	143.3	2	143.361372	143.361491	1	D0
2	143.299854	143.3	2	143.44694	143.447239	1	D0
2	143.299854	143.3	2	143.572289	143.573611	1	D0
2	143.299854	143.3	2	144.590092	144.590243	1	D0
2	143.299854	143.3	2	146.864658	146.865295	1	D0
2	143.300006	143.301135	2	143.300006	143.301135	262	D0
2	143.300006	143.301135	2	143.301141	143.301435	107	D0
2	143.300006	143.301135	2	143.301441	143.301676	12	D0
2	143.300006	143.301135	2	143.301682	143.302146	5	D0
2	143.300006	143.301135	2	143.417205	143.417423	1	D0
2	143.300006	143.301135	2	143.501823	143.502652	1	D0
2	143.300006	143.301135	2	148.37248	148.372919	1	D0
2	143.300006	143.301135	2	148.498529	148.500395	1	D0
2	143.300006	143.301135	2	148.52046	148.520636	2	D0
2	143.301141	143.301435	2	143.301141	143.301435	1150	D0
2	143.301141	143.301435	2	143.301441	143.301676	86	D0
2	143.301141	143.301435	2	143.301682	143.302146	7	D0
2	143.301141	143.301435	2	143.302152	143.302663	1	D0
2	143.301141	143.301435	2	143.302762	143.303022	1	D0
2	143.301141	143.301435	2	143.484665	143.484769	1	D0
2	143.301141	143.301435	2	143.997092	143.99846	1	D0
2	143.301441	143.301676	2	143.301441	143.301676	2183	D0
2	143.301441	143.301676	2	143.301682	143.302146	63	D0
2	143.301441	143.301676	2	143.302152	143.302663	1	D0
2	143.301441	143.301676	2	143.302762	143.303022	2	D0
2	143.301441	143.301676	2	143.303028	143.303172	1	D0
2	143.301441	143.301676	2	143.303178	143.304955	3	D0
2	143.301441	143.301676	2	145.598023	145.598143	1	D0
2	143.301682	143.302146	2	143.301682	143.302146	643	D0
2	143.301682	143.302146	2	143.302152	143.302663	254	D0
2	143.301682	143.302146	2	143.302762	143.303022	3	D0
2	143.301682	143.302146	2	143.303028	143.303172	1	D0
2	143.301682	143.302146	2	143.303178	143.304955	3	D0
2	143.301682	143.302146	2	143.315332	143.315871	1	D0
2	143.301682	143.302146	2	143.325644	143.32606	1	D0
2	143.301682	143.302146	2	144.063709	144.064961	1	D0
2	143.302152	143.302663	2	143.302152	143.302663	2004	D0
2	143.302152	143.302663	2	143.302669	143.302692	55	D0
2	143.302152	143.302663	2	143.302698	143.302756	14	D0
2	143.302152	143.302663	2	143.302762	143.303022	5	D0
2	143.302152	143.302663	2	143.303028	143.303172	8	D0
2	143.302152	143.302663	2	143.303178	143.304955	5	D0
2	143.302152	143.302663	2	143.305983	143.306103	1	D0
2	143.302152	143.302663	2	143.306911	143.307165	2	D0
2	143.302152	143.302663	2	143.315332	143.315871	1	D0
2	143.302152	143.302663	2	147.017341	147.018026	1	D0
2	143.302152	143.302663	2	150.484027	150.484335	1	D0
2	143.302698	143.302756	2	143.302698	143.302756	1	D0
2	143.302698	143.302756	2	143.303178	143.304955	1	D0
2	143.302698	143.302756	2	148.26795	148.268779	1	D0
2	143.302698	143.302756	2	149.536334	149.536486	1	D0
2	143.302762	143.303022	2	143.302762	143.303022	5	D0
2	143.302762	143.303022	2	143.303028	143.303172	4	D0
2	143.302762	143.303022	2	143.309316	143.309922	1	D0
2	143.302762	143.303022	2	143.393757	143.394104	1	D0
2	143.302762	143.303022	2	149.006539	149.006616	1	D0
2	143.303028	143.303172	2	143.303028	143.303172	152	D0
2	143.303028	143.303172	2	143.303178	143.304955	259	D0
2	143.303028	143.303172	2	143.304961	143.305532	1	D0
2	143.303028	143.303172	2	143.305618	143.305977	3	D0
2	143.303028	143.303172	2	143.3159	143.316361	1	D0
2	143.303028	143.303172	2	145.038795	145.038903	1	D0
2	143.303028	143.303172	2	146.88934	146.889489	2	D0
2	143.303028	143.303172	2	147.662878	147.663238	1	D0
2	143.303028	143.303172	2	147.691254	147.692689	1	D0
2	143.303028	143.303172	2	150.065847	150.066096	1	D0
2	143.303178	143.304955	2	143.303178	143.304955	262	D0
2	143.303178	143.304955	2	143.304961	143.305532	112	D0
2	143.303178	143.304955	2	143.306783	143.306905	2	D0
2	143.303178	143.304955	2	143.308825	143.308903	1	D0
2	143.303178	143.304955	2	143.315332	143.315871	1	D0
2	143.303178	143.304955	2	143.614448	143.614633	1	D0
2	143.304961	143.305532	2	143.304961	143.305532	531	D0
2	143.304961	143.305532	2	143.305538	143.305612	125	D0
2	143.304961	143.305532	2	143.305618	143.305977	19	D0
2	143.304961	143.305532	2	143.305983	143.306103	7	D0
2	143.304961	143.305532	2	143.306237	143.30652	3	D0
2	143.304961	143.305532	2	143.308139	143.30833	2	D0
2	143.304961	143.305532	2	143.388495	143.38904	1	D0
2	143.304961	143.305532	2	144.63388	144.63399	1	D0
2	143.305538	143.305612	2	143.305538	143.305612	43	D0
2	143.305538	143.305612	2	143.305618	143.305977	18	D0
2	143.305538	143.305612	2	147.508219	147.508588	1	D0
2	143.305618	143.305977	2	143.305618	143.305977	536	D0
2	143.305618	143.305977	2	143.305983	143.306103	80	D0
2	143.305618	143.305977	2	143.306122	143.306231	1	D0
2	143.305618	143.305977	2	143.306237	143.30652	5	D0
2	143.305618	143.305977	2	143.306783	143.306905	2	D0
2	143.305618	143.305977	2	143.306911	143.307165	1	D0
2	143.305618	143.305977	2	143.307621	143.308011	1	D0
2	143.305618	143.305977	2	143.308139	143.30833	1	D0
2	143.305618	143.305977	2	143.309928	143.310169	1	D0
2	143.305618	143.305977	2	143.375158	143.375906	1	D0
2	143.305983	143.306103	2	143.305983	143.306103	598	D0
2	143.305983	143.306103	2	143.306122	143.306231	4	D0
2	143.305983	143.306103	2	143.306237	143.30652	3	D0
2	143.305983	143.306103	2	143.314505	143.315234	1	D0
2	143.305983	143.306103	2	143.811527	143.811714	1	D0
2	143.305983	143.306103	2	143.876155	143.87634	1	D0
2	143.305983	143.306103	2	145.719044	145.719243	1	D0
2	143.306122	143.306231	2	143.306122	143.306231	971	D0
2	143.306122	143.306231	2	143.306237	143.30652	75	D0
2	143.306122	143.306231	2	143.306911	143.307165	2	D0
2	143.306122	143.306231	2	143.72689	143.727106	2	D0
2	143.306122	143.306231	2	143.777333	143.777446	1	D0
2	143.306122	143.306231	2	145.238006	145.238197	1	D0
2	143.306237	143.30652	2	143.306237	143.30652	1022	D0
2	143.306237	143.30652	2	143.306526	143.306732	22	D0
2	143.306237	143.30652	2	143.306783	143.306905	8	D0
2	143.306237	143.30652	2	143.306911	143.307165	2	D0
2	143.306237	143.30652	2	143.307621	143.308011	1	D0
2	143.306237	143.30652	2	143.309928	143.310169	1	D0
2	143.306237	143.30652	2	148.249572	148.249959	1	D0
2	143.306237	143.30652	2	149.889707	149.890029	1	D0
2	143.306526	143.306732	2	143.306783	143.306905	1	D0
2	143.306738	143.306777	2	143.306738	143.306777	1	D0
2	143.306738	143.306777	2	143.306783	143.306905	205	D0
2	143.306738	143.306777	2	143.306911	143.307165	1	D0
2	143.306783	143.306905	2	143.306783	143.306905	184	D0
2	143.306783	143.306905	2	143.306911	143.307165	125	D0
2	143.306783	143.306905	2	143.307171	143.307408	2	D0
2	143.306783	143.306905	2	143.307621	143.308011	1	D0
2	143.306783	143.306905	2	143.309316	143.309922	1	D0
2	143.306783	143.306905	2	143.358415	143.359016	1	D0
2	143.306783	143.306905	2	143.831076	143.831523	2	D0
2	143.306783	143.306905	2	144.363226	144.363841	1	D0
2	143.306783	143.306905	2	144.802109	144.802183	1	D0
2	143.306783	143.306905	2	146.490918	146.491113	1	D0
2	143.306783	143.306905	2	147.240875	147.240992	1	D0
2	143.306911	143.307165	2	143.306911	143.307165	1829	D0
2	143.306911	143.307165	2	143.307171	143.307408	20	D0
2	143.306911	143.307165	2	143.308139	143.30833	1	D0
2	143.306911	143.307165	2	143.310175	143.311424	1	D0
2	143.306911	143.307165	2	143.311442	143.311958	1	D0
2	143.306911	143.307165	2	144.964673	144.964756	3	D0
2	143.306911	143.307165	2	147.506184	147.50671	1	D0
2	143.306911	143.307165	2	148.367659	148.367769	1	D0
2	143.306911	143.307165	2	148.725002	148.725143	1	D0
2	143.307171	143.307408	2	143.307171	143.307408	205	D0
2	143.307171	143.307408	2	143.307414	143.307578	59	D0
2	143.307171	143.307408	2	143.307621	143.308011	3	D0
2	143.307414	143.307578	2	143.307414	143.307578	2	D0
2	143.307414	143.307578	2	143.307621	143.308011	1	D0
2	143.307414	143.307578	2	143.308825	143.308903	1	D0
2	143.307584	143.307615	2	143.307621	143.308011	49	D0
2	143.307621	143.308011	2	143.307621	143.308011	370	D0
2	143.307621	143.308011	2	143.308017	143.308046	40	D0
2	143.307621	143.308011	2	143.308052	143.308133	4	D0
2	143.307621	143.308011	2	143.308139	143.30833	2	D0
2	143.307621	143.308011	2	147.992266	147.99311	1	D0
2	143.307621	143.308011	2	149.392568	149.393247	1	D0
2	143.308017	143.308046	2	143.308139	143.30833	2	D0
2	143.308017	143.308046	2	143.308336	143.308699	1	D0
2	143.308017	143.308046	2	149.501456	149.501627	1	D0
2	143.308052	143.308133	2	143.308052	143.308133	1	D0
2	143.308052	143.308133	2	143.308139	143.30833	8	D0
2	143.308052	143.308133	2	143.309316	143.309922	1	D0
2	143.308052	143.308133	2	144.786766	144.786893	1	D0
2	143.308052	143.308133	2	145.955801	145.956037	1	D0
2	143.308139	143.30833	2	143.308139	143.30833	376	D0
2	143.308139	143.30833	2	143.308336	143.308699	9	D0
2	143.308139	143.30833	2	143.322421	143.322557	2	D0
2	143.308139	143.30833	2	143.475084	143.475268	1	D0
2	143.308139	143.30833	2	144.223433	144.223619	1	D0
2	143.308139	143.30833	2	149.938956	149.939064	1	D0
2	143.308336	143.308699	2	143.308336	143.308699	261	D0
2	143.308336	143.308699	2	143.308705	143.308819	108	D0
2	143.308336	143.308699	2	143.308825	143.308903	4	D0
2	143.308336	143.308699	2	143.308909	143.309295	4	D0
2	143.308336	143.308699	2	143.309316	143.309922	1	D0
2	143.308336	143.308699	2	143.309928	143.310169	1	D0
2	143.308336	143.308699	2	148.375933	148.376306	1	D0
2	143.308705	143.308819	2	143.308705	143.308819	4	D0
2	143.308705	143.308819	2	143.308825	143.308903	57	D0
2	143.308705	143.308819	2	143.308909	143.309295	11	D0
2	143.308705	143.308819	2	146.585456	146.585643	1	D0
2	143.308705	143.308819	2	148.565361	148.565942	1	D0
2	143.308825	143.308903	2	143.308825	143.308903	378	D0
2	143.308825	143.308903	2	143.308909	143.309295	55	D0
2	143.308825	143.308903	2	143.309928	143.310169	1	D0
2	143.308909	143.309295	2	143.308909	143.309295	621	D0
2	143.308909	143.309295	2	143.309301	143.30931	35	D0
2	143.308909	143.309295	2	143.309316	143.309922	10	D0
2	143.308909	143.309295	2	143.309928	143.310169	3	D0
2	143.309301	143.30931	2	143.309316	143.309922	24	D0
2	143.309316	143.309922	2	143.309316	143.309922	285	D0
2	143.309316	143.309922	2	143.309928	143.310169	204	D0
2	143.309316	143.309922	2	143.310175	143.311424	4	D0
2	143.309316	143.309922	2	143.311442	143.311958	2	D0
2	143.309316	143.309922	2	143.315332	143.315871	1	D0
2	143.309316	143.309922	2	144.012158	144.012232	1	D0
2	143.309316	143.309922	2	145.042891	145.04351	1	D0
2	143.309316	143.309922	2	145.6203	145.620407	1	D0
2	143.309316	143.309922	2	149.559029	149.559126	1	D0
2	143.309928	143.310169	2	143.309928	143.310169	576	D0
2	143.309928	143.310169	2	143.310175	143.311424	129	D0
2	143.309928	143.310169	2	143.311442	143.311958	3	D0
2	143.309928	143.310169	2	143.34943	143.349793	1	D0
2	143.309928	143.310169	2	143.949477	143.949711	1	D0
2	143.309928	143.310169	2	146.879081	146.879135	1	D0
2	143.309928	143.310169	2	148.189533	148.190324	1	D0
2	143.310175	143.311424	2	143.310175	143.311424	126	D0
2	143.310175	143.311424	2	143.31143	143.311436	62	D0
2	143.310175	143.311424	2	143.311442	143.311958	42	D0
2	143.310175	143.311424	2	143.313205	143.313305	1	D0
2	143.310175	143.311424	2	143.313311	143.313474	1	D0
2	143.310175	143.311424	2	144.483352	144.485525	1	D0
2	143.311442	143.311958	2	143.311442	143.311958	1554	D0
2	143.311442	143.311958	2	143.311964	143.312062	23	D0
2	143.311442	143.311958	2	143.312068	143.312542	7	D0
2	143.311442	143.311958	2	143.313559	143.313836	1	D0
2	143.311442	143.311958	2	143.316734	143.316812	1	D0
2	143.311442	143.311958	2	143.320934	143.321162	1	D0
2	143.311442	143.311958	2	144.81532	144.815958	1	D0
2	143.311964	143.312062	2	143.311964	143.312062	360	D0
2	143.311964	143.312062	2	143.312068	143.312542	52	D0
2	143.311964	143.312062	2	143.312565	143.313199	1	D0
2	143.311964	143.312062	2	143.313559	143.313836	1	D0
2	143.311964	143.312062	2	145.884764	145.884844	2	D0
2	143.311964	143.312062	2	147.009191	147.009266	1	D0
2	143.311964	143.312062	2	147.144167	147.144415	1	D0
2	143.312068	143.312542	2	143.312068	143.312542	737	D0
2	143.312068	143.312542	2	143.312565	143.313199	6	D0
2	143.312068	143.312542	2	145.738239	145.739437	1	D0
2	143.312068	143.312542	2	146.490722	146.490912	1	D0
2	143.312068	143.312542	2	149.450767	149.450986	1	D0
2	143.312548	143.312559	2	143.312565	143.313199	23	D0
2	143.312565	143.313199	2	143.312565	143.313199	195	D0
2	143.312565	143.313199	2	143.313205	143.313305	30	D0
2	143.312565	143.313199	2	143.313311	143.313474	5	D0
2	143.312565	143.313199	2	143.31348	143.313553	1	D0
2	143.312565	143.313199	2	144.393942	144.394432	1	D0
2	143.313205	143.313305	2	143.313311	143.313474	4	D0
2	143.313205	143.313305	2	143.315332	143.315871	1	D0
2	143.313311	143.313474	2	143.313311	143.313474	136	D0
2	143.313311	143.313474	2	143.31348	143.313553	164	D0
2	143.313311	143.313474	2	143.313559	143.313836	6	D0
2	143.313311	143.313474	2	146.376484	146.376739	2	D0
2	143.313311	143.313474	2	146.636781	146.636853	1	D0
2	143.313311	143.313474	2	149.265349	149.265514	1	D0
2	143.31348	143.313553	2	143.313559	143.313836	78	D0
2	143.31348	143.313553	2	143.314505	143.315234	1	D0
2	143.313559	143.313836	2	143.313559	143.313836	621	D0
2	143.313559	143.313836	2	143.313842	143.313897	6	D0
2	143.313559	143.313836	2	147.442663	147.443428	1	D0
2	143.313842	143.313897	2	143.313954	143.314161	1	D0
2	143.313842	143.313897	2	143.823572	143.823747	1	D0
2	143.313903	143.313948	2	143.313954	143.314161	9	D0
2	143.313903	143.313948	2	143.314505	143.315234	1	D0
2	143.313903	143.313948	2	143.40072	143.40086	1	D0
2	143.313954	143.314161	2	143.313954	143.314161	1232	D0
2	143.313954	143.314161	2	143.314167	143.31422	20	D0
2	143.313954	143.314161	2	143.314437	143.314499	1	D0
2	143.313954	143.314161	2	143.314505	143.315234	1	D0
2	143.313954	143.314161	2	143.406427	143.406916	1	D0
2	143.313954	143.314161	2	144.0547	144.055821	1	D0
2	143.313954	143.314161	2	145.183357	145.183467	1	D0
2	143.313954	143.314161	2	146.632927	146.633082	1	D0
2	143.313954	143.314161	2	146.801189	146.801251	1	D0
2	143.314167	143.31422	2	143.314226	143.314431	20	D0
2	143.314167	143.31422	2	143.314437	143.314499	1	D0
2	143.314167	143.31422	2	143.315332	143.315871	1	D0
2	143.314167	143.31422	2	143.858642	143.858968	1	D0
2	143.314167	143.31422	2	144.882555	144.882672	1	D0
2	143.314226	143.314431	2	143.314226	143.314431	294	D0
2	143.314226	143.314431	2	143.314437	143.314499	8	D0
2	143.314226	143.314431	2	143.3159	143.316361	1	D0
2	143.314226	143.314431	2	143.932486	143.934722	1	D0
2	143.314226	143.314431	2	147.463157	147.46325	1	D0
2	143.314226	143.314431	2	149.434818	149.434933	1	D0
2	143.314437	143.314499	2	143.314437	143.314499	3	D0
2	143.314437	143.314499	2	143.314505	143.315234	84	D0
2	143.314437	143.314499	2	144.452803	144.452931	2	D0
2	143.314437	143.314499	2	146.174343	146.174482	1	D0
2	143.314505	143.315234	2	143.314505	143.315234	143	D0
2	143.314505	143.315234	2	143.31524	143.315326	28	D0
2	143.314505	143.315234	2	143.315332	143.315871	3	D0
2	143.314505	143.315234	2	143.3159	143.316361	2	D0
2	143.314505	143.315234	2	143.321575	143.322024	1	D0
2	143.314505	143.315234	2	143.322421	143.322557	1	D0
2	143.314505	143.315234	2	143.443286	143.444351	2	D0
2	143.314505	143.315234	2	145.621579	145.622207	1	D0
2	143.314505	143.315234	2	146.167696	146.168075	1	D0
2	143.31524	143.315326	2	143.31524	143.315326	486	D0
2	143.31524	143.315326	2	143.315332	143.315871	44	D0
2	143.31524	143.315326	2	145.963176	145.963225	1	D0
2	143.31524	143.315326	2	148.204625	148.204728	1	D0
2	143.315332	143.315871	2	143.315332	143.315871	949	D0
2	143.315332	143.315871	2	143.315877	143.315894	165	D0
2	143.315332	143.315871	2	143.3159	143.316361	20	D0
2	143.315332	143.315871	2	143.316428	143.316632	2	D0
2	143.315332	143.315871	2	143.316638	143.316697	1	D0
2	143.315332	143.315871	2	143.316734	143.316812	1	D0
2	143.315332	143.315871	2	145.510281	145.510682	1	D0
2	143.315332	143.315871	2	147.538222	147.539175	1	D0
2	143.315877	143.315894	2	143.3159	143.316361	47	D0
2	143.3159	143.316361	2	143.3159	143.316361	1283	D0
2	143.3159	143.316361	2	143.316367	143.3164	14	D0
2	143.3159	143.316361	2	143.316406	143.316422	1	D0
2	143.3159	143.316361	2	143.316428	143.316632	4	D0
2	143.3159	143.316361	2	143.316908	143.317895	1	D0
2	143.3159	143.316361	2	143.317991	143.318565	2	D0
2	143.3159	143.316361	2	143.329768	143.329894	1	D0
2	143.3159	143.316361	2	144.648826	144.649235	1	D0
2	143.3159	143.316361	2	147.408668	147.410237	2	D0
2	143.316367	143.3164	2	143.316428	143.316632	1	D0
2	143.316406	143.316422	2	143.316428	143.316632	18	D0
2	143.316406	143.316422	2	143.316638	143.316697	3	D0
2	143.316428	143.316632	2	143.316428	143.316632	778	D0
2	143.316428	143.316632	2	143.316638	143.316697	40	D0
2	143.316428	143.316632	2	143.316703	143.316728	2	D0
2	143.316428	143.316632	2	143.316818	143.316902	1	D0
2	143.316428	143.316632	2	146.800244	146.800323	1	D0
2	143.316428	143.316632	2	147.511952	147.512263	1	D0
2	143.316428	143.316632	2	148.937287	148.937477	1	D0
2	143.316638	143.316697	2	143.316638	143.316697	1	D0
2	143.316638	143.316697	2	143.316703	143.316728	1	D0
2	143.316638	143.316697	2	143.316734	143.316812	2	D0
2	143.316638	143.316697	2	143.316818	143.316902	1	D0
2	143.316638	143.316697	2	145.602298	145.602424	1	D0
2	143.316638	143.316697	2	146.209765	146.21035	1	D0
2	143.316638	143.316697	2	148.725002	148.725143	1	D0
2	143.316638	143.316697	2	149.880639	149.880847	1	D0
2	143.316703	143.316728	2	143.316703	143.316728	1	D0
2	143.316703	143.316728	2	143.316734	143.316812	4	D0
2	143.316734	143.316812	2	143.316734	143.316812	358	D0
2	143.316734	143.316812	2	143.316818	143.316902	15	D0
2	143.316734	143.316812	2	143.316908	143.317895	5	D0
2	143.316734	143.316812	2	143.318571	143.320928	3	D0
2	143.316734	143.316812	2	144.313287	144.31336	1	D0
2	143.316734	143.316812	2	144.523813	144.52421	1	D0
2	143.316734	143.316812	2	145.797029	145.79709	1	D0
2	143.316734	143.316812	2	147.152141	147.152429	1	D0
2	143.316734	143.316812	2	149.961077	149.961127	1	D0
2	143.316734	143.316812	2	150.382106	150.382582	1	D0
2	143.316818	143.316902	2	143.316818	143.316902	262	D0
2	143.316818	143.316902	2	143.316908	143.317895	96	D0
2	143.316818	143.316902	2	147.212179	147.213092	1	D0
2	143.316818	143.316902	2	148.750091	148.750213	1	D0
2	143.316908	143.317895	2	143.316908	143.317895	51	D0
2	143.316908	143.317895	2	143.317901	143.317985	28	D0
2	143.316908	143.317895	2	143.317991	143.318565	2	D0
2	143.316908	143.317895	2	143.359262	143.359871	1	D0
2	143.316908	143.317895	2	147.63025	147.630701	1	D0
2	143.317901	143.317985	2	143.317901	143.317985	336	D0
2	143.317901	143.317985	2	143.317991	143.318565	56	D0
2	143.317901	143.317985	2	143.318571	143.320928	1	D0
2	143.317901	143.317985	2	143.92632	143.926408	1	D0
2	143.317901	143.317985	2	144.500115	144.501537	1	D0
2	143.317901	143.317985	2	146.845426	146.845529	1	D0
2	143.317901	143.317985	2	147.253623	147.254269	2	D0
2	143.317991	143.318565	2	143.317991	143.318565	822	D0
2	143.317991	143.318565	2	143.318571	143.320928	120	D0
2	143.317991	143.318565	2	145.514608	145.515846	1	D0
2	143.317991	143.318565	2	148.284712	148.28652	1	D0
2	143.318571	143.320928	2	143.318571	143.320928	91	D0
2	143.318571	143.320928	2	143.320934	143.321162	80	D0
2	143.318571	143.320928	2	143.321348	143.321438	2	D0
2	143.318571	143.320928	2	143.32203	143.32214	1	D0
2	143.318571	143.320928	2	143.322421	143.322557	1	D0
2	143.318571	143.320928	2	143.326066	143.326542	1	D0
2	143.318571	143.320928	2	143.337019	143.337446	3	D0
2	143.318571	143.320928	2	143.347543	143.348969	1	D0
2	143.318571	143.320928	2	145.595929	145.596412	1	D0
2	143.320934	143.321162	2	143.320934	143.321162	1167	D0
2	143.320934	143.321162	2	143.321168	143.321342	40	D0
2	143.320934	143.321162	2	143.321348	143.321438	8	D0
2	143.320934	143.321162	2	143.321444	143.321569	1	D0
2	143.320934	143.321162	2	143.321575	143.322024	1	D0
2	143.320934	143.321162	2	143.322607	143.323841	1	D0
2	143.320934	143.321162	2	147.449553	147.450134	1	D0
2	143.321168	143.321342	2	143.321168	143.321342	616	D0
2	143.321168	143.321342	2	143.321348	143.321438	75	D0
2	143.321168	143.321342	2	143.321575	143.322024	2	D0
2	143.321168	143.321342	2	144.8888	144.889128	1	D0
2	143.321168	143.321342	2	145.817237	145.817291	1	D0
2	143.321168	143.321342	2	147.482296	147.482502	1	D0
2	143.321348	143.321438	2	143.321348	143.321438	4	D0
2	143.321348	143.321438	2	143.321444	143.321569	439	D0
2	143.321348	143.321438	2	143.321575	143.322024	2	D0
2	143.321348	143.321438	2	143.322146	143.322362	1	D0
2	143.321348	143.321438	2	143.322368	143.322415	1	D0
2	143.321348	143.321438	2	143.739876	143.740055	1	D0
2	143.321348	143.321438	2	144.89029	144.890505	1	D0
2	143.321348	143.321438	2	148.185988	148.186647	2	D0
2	143.321444	143.321569	2	143.321444	143.321569	1	D0
2	143.321444	143.321569	2	143.321575	143.322024	70	D0
2	143.321444	143.321569	2	143.322146	143.322362	2	D0
2	143.321444	143.321569	2	143.325362	143.325638	1	D0
2	143.321444	143.321569	2	146.325093	146.32543	1	D0
2	143.321444	143.321569	2	149.468875	149.469041	1	D0
2	143.321575	143.322024	2	143.321575	143.322024	664	D0
2	143.321575	143.322024	2	143.32203	143.32214	30	D0
2	143.321575	143.322024	2	143.322146	143.322362	8	D0
2	143.321575	143.322024	2	143.322607	143.323841	2	D0
2	143.321575	143.322024	2	143.32678	143.32696	1	D0
2	143.321575	143.322024	2	143.809911	143.811083	1	D0
2	143.32203	143.32214	2	143.32203	143.32214	875	D0
2	143.32203	143.32214	2	143.322146	143.322362	33	D0
2	143.32203	143.32214	2	143.322421	143.322557	3	D0
2	143.32203	143.32214	2	143.322607	143.323841	2	D0
2	143.32203	143.32214	2	146.686593	146.686756	1	D0
2	143.322146	143.322362	2	143.322146	143.322362	139	D0
2	143.322146	143.322362	2	143.322368	143.322415	53	D0
2	143.322146	143.322362	2	143.322421	143.322557	11	D0
2	143.322146	143.322362	2	143.322607	143.323841	1	D0
2	143.322146	143.322362	2	143.328422	143.328511	1	D0
2	143.322146	143.322362	2	143.32908	143.329379	1	D0
2	143.322146	143.322362	2	143.337019	143.337446	1	D0
2	143.322146	143.322362	2	143.379681	143.380398	1	D0
2	143.322146	143.322362	2	144.016641	144.016901	2	D0
2	143.322146	143.322362	2	144.612345	144.613129	1	D0
2	143.322146	143.322362	2	146.060417	146.061511	1	D0
2	143.322146	143.322362	2	147.089152	147.089346	1	D0
2	143.322146	143.322362	2	148.288533	148.288828	1	D0
2	143.322368	143.322415	2	143.322368	143.322415	1	D0
2	143.322368	143.322415	2	143.322421	143.322557	85	D0
2	143.322368	143.322415	2	143.322563	143.322601	2	D0
2	143.322368	143.322415	2	144.497475	144.4976	2	D0
2	143.322368	143.322415	2	148.702592	148.702756	1	D0
2	143.322421	143.322557	2	143.322421	143.322557	972	D0
2	143.322421	143.322557	2	143.322563	143.322601	39	D0
2	143.322421	143.322557	2	143.322607	143.323841	7	D0
2	143.322421	143.322557	2	143.324269	143.324614	1	D0
2	143.322421	143.322557	2	143.325134	143.325356	1	D0
2	143.322421	143.322557	2	143.632204	143.632371	1	D0
2	143.322421	143.322557	2	146.123713	146.123782	1	D0
2	143.322421	143.322557	2	146.61913	146.61931	1	D0
2	143.322421	143.322557	2	149.342567	149.34299	1	D0
2	143.322563	143.322601	2	143.322563	143.322601	1	D0
2	143.322563	143.322601	2	143.322607	143.323841	39	D0
2	143.322607	143.323841	2	143.322607	143.323841	76	D0
2	143.322607	143.323841	2	143.323847	143.323898	39	D0
2	143.322607	143.323841	2	143.323904	143.324034	3	D0
2	143.322607	143.323841	2	143.32404	143.324263	3	D0
2	143.322607	143.323841	2	143.324269	143.324614	3	D0
2	143.322607	143.323841	2	143.324901	143.324989	1	D0
2	143.322607	143.323841	2	143.337452	143.338401	1	D0
2	143.322607	143.323841	2	146.200667	146.200932	1	D0
2	143.322607	143.323841	2	146.542101	146.542945	1	D0
2	143.323847	143.323898	2	143.323904	143.324034	12	D0
2	143.323904	143.324034	2	143.323904	143.324034	301	D0
2	143.323904	143.324034	2	143.32404	143.324263	2	D0
2	143.323904	143.324034	2	143.324269	143.324614	2	D0
2	143.323904	143.324034	2	143.324789	143.324895	1	D0
2	143.323904	143.324034	2	143.713811	143.713981	1	D0
2	143.323904	143.324034	2	145.437346	145.437546	1	D0
2	143.323904	143.324034	2	149.27085	149.270948	1	D0
2	143.32404	143.324263	2	143.32404	143.324263	1277	D0
2	143.32404	143.324263	2	143.324269	143.324614	126	D0
2	143.32404	143.324263	2	143.324789	143.324895	2	D0
2	143.32404	143.324263	2	143.325134	143.325356	3	D0
2	143.32404	143.324263	2	144.543381	144.543556	1	D0
2	143.32404	143.324263	2	147.383206	147.383291	1	D0
2	143.32404	143.324263	2	148.709318	148.709834	1	D0
2	143.324269	143.324614	2	143.324269	143.324614	457	D0
2	143.324269	143.324614	2	143.32462	143.324717	49	D0
2	143.324269	143.324614	2	143.324723	143.324772	7	D0
2	143.324269	143.324614	2	143.324901	143.324989	3	D0
2	143.324269	143.324614	2	143.324995	143.325128	4	D0
2	143.324269	143.324614	2	143.325134	143.325356	2	D0
2	143.324269	143.324614	2	146.580243	146.580604	1	D0
2	143.324269	143.324614	2	148.43341	148.434508	1	D0
2	143.32462	143.324717	2	143.32462	143.324717	3	D0
2	143.32462	143.324717	2	143.324789	143.324895	2	D0
2	143.32462	143.324717	2	143.325362	143.325638	1	D0
2	143.32462	143.324717	2	143.326066	143.326542	1	D0
2	143.32462	143.324717	2	146.25719900000001	146.257636	1	D0
2	143.32462	143.324717	2	148.809523	148.809646	1	D0
2	143.324723	143.324772	2	143.324789	143.324895	19	D0
2	143.324723	143.324772	2	143.324901	143.324989	1	D0
2	143.324723	143.324772	2	143.324995	143.325128	1	D0
2	143.324778	143.324783	2	143.324789	143.324895	46	D0
2	143.324789	143.324895	2	143.324789	143.324895	13	D0
2	143.324789	143.324895	2	143.324901	143.324989	9	D0
2	143.324789	143.324895	2	143.324995	143.325128	6	D0
2	143.324789	143.324895	2	143.325644	143.32606	1	D0
2	143.324789	143.324895	2	143.48354	143.483749	1	D0
2	143.324789	143.324895	2	145.671178	145.671327	1	D0
2	143.324789	143.324895	2	146.790653	146.790901	1	D0
2	143.324789	143.324895	2	147.089352	147.089527	1	D0
2	143.324901	143.324989	2	143.324901	143.324989	822	D0
2	143.324901	143.324989	2	143.324995	143.325128	104	D0
2	143.324901	143.324989	2	143.325134	143.325356	5	D0
2	143.324901	143.324989	2	143.751245	143.751301	1	D0
2	143.324901	143.324989	2	144.286667	144.287101	1	D0
2	143.324901	143.324989	2	144.824604	144.824807	1	D0
2	143.324901	143.324989	2	146.88751	146.887604	1	D0
2	143.324901	143.324989	2	148.940154	148.940603	1	D0
2	143.324901	143.324989	2	150.59071	150.590852	3	D0
2	143.324995	143.325128	2	143.324995	143.325128	998	D0
2	143.324995	143.325128	2	143.325134	143.325356	98	D0
2	143.324995	143.325128	2	143.334177	143.335235	1	D0
2	143.324995	143.325128	2	144.602915	144.603065	1	D0
2	143.324995	143.325128	2	148.540928	148.541116	1	D0
2	143.325134	143.325356	2	143.325134	143.325356	1017	D0
2	143.325134	143.325356	2	143.325362	143.325638	9	D0
2	143.325134	143.325356	2	143.325644	143.32606	4	D0
2	143.325134	143.325356	2	143.32678	143.32696	3	D0
2	143.325134	143.325356	2	143.326966	143.327421	1	D0
2	143.325134	143.325356	2	143.342934	143.343702	1	D0
2	143.325134	143.325356	2	146.523319	146.523425	1	D0
2	143.325134	143.325356	2	148.420488	148.42073	1	D0
2	143.325362	143.325638	2	143.325362	143.325638	756	D0
2	143.325362	143.325638	2	143.325644	143.32606	72	D0
2	143.325362	143.325638	2	143.326066	143.326542	3	D0
2	143.325362	143.325638	2	143.937087	143.937744	1	D0
2	143.325362	143.325638	2	144.441598	144.442308	1	D0
2	143.325644	143.32606	2	143.325644	143.32606	1288	D0
2	143.325644	143.32606	2	143.326066	143.326542	5	D0
2	143.325644	143.32606	2	143.32678	143.32696	1	D0
2	143.325644	143.32606	2	143.34581	143.347244	1	D0
2	143.325644	143.32606	2	146.989564	146.99052	1	D0
2	143.325644	143.32606	2	149.538457	149.538571	1	D0
2	143.326066	143.326542	2	143.326066	143.326542	738	D0
2	143.326066	143.326542	2	143.32678	143.32696	3	D0
2	143.326066	143.326542	2	143.326966	143.327421	1	D0
2	143.326548	143.32658	2	143.326586	143.326665	18	D0
2	143.326586	143.326665	2	143.326586	143.326665	253	D0
2	143.326586	143.326665	2	143.32678	143.32696	1	D0
2	143.326586	143.326665	2	143.942137	143.943339	1	D0
2	143.326586	143.326665	2	148.92816	148.928344	1	D0
2	143.326586	143.326665	2	149.883164	149.883618	1	D0
2	143.326671	143.326703	2	143.32678	143.32696	3	D0
2	143.326709	143.326774	2	143.326709	143.326774	2	D0
2	143.326709	143.326774	2	143.32678	143.32696	16	D0
2	143.326709	143.326774	2	143.326966	143.327421	1	D0
2	143.32678	143.32696	2	143.32678	143.32696	978	D0
2	143.32678	143.32696	2	143.326966	143.327421	53	D0
2	143.326966	143.327421	2	143.326966	143.327421	246	D0
2	143.326966	143.327421	2	143.327427	143.328416	96	D0
2	143.326966	143.327421	2	143.328422	143.328511	2	D0
2	143.326966	143.327421	2	143.32908	143.329379	2	D0
2	143.326966	143.327421	2	143.34943	143.349793	1	D0
2	143.326966	143.327421	2	147.584771	147.584905	2	D0
2	143.326966	143.327421	2	148.40644699999999	148.40657	1	D0
2	143.327427	143.328416	2	143.327427	143.328416	79	D0
2	143.327427	143.328416	2	143.328422	143.328511	84	D0
2	143.327427	143.328416	2	143.328517	143.329061	2	D0
2	143.327427	143.328416	2	143.32908	143.329379	2	D0
2	143.327427	143.328416	2	143.804595	143.804961	1	D0
2	143.327427	143.328416	2	144.236466	144.236534	1	D0
2	143.327427	143.328416	2	150.291488	150.292098	1	D0
2	143.328422	143.328511	2	143.328422	143.328511	373	D0
2	143.328422	143.328511	2	143.328517	143.329061	88	D0
2	143.328422	143.328511	2	143.32908	143.329379	2	D0
2	143.328422	143.328511	2	143.334177	143.335235	1	D0
2	143.328422	143.328511	2	144.064967	144.06525	1	D0
2	143.328422	143.328511	2	146.087189	146.087353	1	D0
2	143.328422	143.328511	2	146.78676	146.786949	1	D0
2	143.328422	143.328511	2	146.965909	146.965988	1	D0
2	143.328422	143.328511	2	148.995396	148.995502	1	D0
2	143.328422	143.328511	2	149.331277	149.331849	1	D0
2	143.328517	143.329061	2	143.328517	143.329061	887	D0
2	143.328517	143.329061	2	143.32908	143.329379	14	D0
2	143.328517	143.329061	2	143.329385	143.329762	1	D0
2	143.329067	143.329074	2	143.32908	143.329379	13	D0
2	143.32908	143.329379	2	143.32908	143.329379	960	D0
2	143.32908	143.329379	2	143.329385	143.329762	350	D0
2	143.32908	143.329379	2	143.329768	143.329894	3	D0
2	143.32908	143.329379	2	143.3299	143.330199	2	D0
2	143.32908	143.329379	2	143.330205	143.330353	1	D0
2	143.32908	143.329379	2	143.330359	143.330666	3	D0
2	143.32908	143.329379	2	143.334177	143.335235	1	D0
2	143.32908	143.329379	2	143.342934	143.343702	1	D0
2	143.32908	143.329379	2	143.481779	143.481821	1	D0
2	143.32908	143.329379	2	143.606997	143.607279	1	D0
2	143.32908	143.329379	2	147.126832	147.126919	2	D0
2	143.32908	143.329379	2	148.933591	148.933678	1	D0
2	143.32908	143.329379	2	149.498781	149.498954	1	D0
2	143.329385	143.329762	2	143.329385	143.329762	752	D0
2	143.329385	143.329762	2	143.329768	143.329894	68	D0
2	143.329385	143.329762	2	143.3299	143.330199	2	D0
2	143.329768	143.329894	2	143.329768	143.329894	1228	D0
2	143.329768	143.329894	2	143.3299	143.330199	31	D0
2	143.329768	143.329894	2	143.330205	143.330353	1	D0
2	143.329768	143.329894	2	143.330359	143.330666	5	D0
2	143.329768	143.329894	2	143.330672	143.330767	3	D0
2	143.329768	143.329894	2	145.912611	145.914615	2	D0
2	143.329768	143.329894	2	147.279058	147.279179	2	D0
2	143.329768	143.329894	2	148.606424	148.606484	1	D0
2	143.329768	143.329894	2	149.946739	149.946959	1	D0
2	143.329768	143.329894	2	150.367291	150.367451	1	D0
2	143.329768	143.329894	2	150.435548	150.435607	1	D0
2	143.3299	143.330199	2	143.3299	143.330199	518	D0
2	143.3299	143.330199	2	143.330205	143.330353	20	D0
2	143.3299	143.330199	2	143.330359	143.330666	12	D0
2	143.3299	143.330199	2	150.210156	150.210189	1	D0
2	143.330205	143.330353	2	143.330205	143.330353	3	D0
2	143.330205	143.330353	2	143.330359	143.330666	10	D0
2	143.330205	143.330353	2	148.29016	148.29182	1	D0
2	143.330359	143.330666	2	143.330359	143.330666	748	D0
2	143.330359	143.330666	2	143.330672	143.330767	92	D0
2	143.330359	143.330666	2	143.330773	143.331182	9	D0
2	143.330359	143.330666	2	143.331188	143.332165	1	D0
2	143.330359	143.330666	2	143.33347	143.334048	1	D0
2	143.330359	143.330666	2	143.334177	143.335235	1	D0
2	143.330359	143.330666	2	143.806247	143.806625	1	D0
2	143.330359	143.330666	2	145.440761	145.441377	1	D0
2	143.330359	143.330666	2	146.353339	146.353763	1	D0
2	143.330359	143.330666	2	146.395312	146.395422	1	D0
2	143.330359	143.330666	2	148.159226	148.159308	1	D0
2	143.330359	143.330666	2	149.39335	149.393709	1	D0
2	143.330672	143.330767	2	143.330672	143.330767	128	D0
2	143.330672	143.330767	2	143.330773	143.331182	23	D0
2	143.330672	143.330767	2	143.352843	143.35407	1	D0
2	143.330672	143.330767	2	145.760768	145.760837	2	D0
2	143.330773	143.331182	2	143.330773	143.331182	215	D0
2	143.330773	143.331182	2	143.331188	143.332165	84	D0
2	143.331188	143.332165	2	144.233662	144.233868	1	D0
2	143.331188	143.332165	2	144.643355	144.643636	1	D0
2	143.331188	143.332165	2	144.853777	144.853923	1	D0
2	143.332171	143.332184	2	143.33219	143.333464	6	D0
2	143.33219	143.333464	2	143.33219	143.333464	69	D0
2	143.33219	143.333464	2	143.33347	143.334048	132	D0
2	143.33219	143.333464	2	143.335872	143.336921	1	D0
2	143.33219	143.333464	2	143.464874	143.465676	1	D0
2	143.33219	143.333464	2	147.043898	147.044178	1	D0
2	143.33347	143.334048	2	143.33347	143.334048	358	D0
2	143.33347	143.334048	2	143.334054	143.334171	39	D0
2	143.33347	143.334048	2	143.335241	143.335831	2	D0
2	143.334054	143.334171	2	143.334054	143.334171	2017	D0
2	143.334054	143.334171	2	143.334177	143.335235	161	D0
2	143.334054	143.334171	2	148.647011	148.647363	1	D0
2	143.334054	143.334171	2	148.772778	148.772853	1	D0
2	143.334054	143.334171	2	149.228093	149.22814	1	D0
2	143.334054	143.334171	2	150.063193	150.063503	1	D0
2	143.334177	143.335235	2	143.334177	143.335235	134	D0
2	143.334177	143.335235	2	143.335241	143.335831	54	D0
2	143.334177	143.335235	2	143.337452	143.338401	1	D0
2	143.334177	143.335235	2	143.338791	143.33895	1	D0
2	143.334177	143.335235	2	143.338956	143.339279	1	D0
2	143.334177	143.335235	2	143.359022	143.359191	1	D0
2	143.334177	143.335235	2	145.637626	145.638568	1	D0
2	143.334177	143.335235	2	149.564117	149.564779	1	D0
2	143.335241	143.335831	2	143.335241	143.335831	303	D0
2	143.335241	143.335831	2	143.335837	143.335866	154	D0
2	143.335241	143.335831	2	143.335872	143.336921	13	D0
2	143.335241	143.335831	2	143.337452	143.338401	1	D0
2	143.335241	143.335831	2	147.895674	147.895956	1	D0
2	143.335837	143.335866	2	143.335872	143.336921	65	D0
2	143.335837	143.335866	2	147.765556	147.765681	1	D0
2	143.335872	143.336921	2	143.335872	143.336921	270	D0
2	143.335872	143.336921	2	143.336927	143.337013	184	D0
2	143.335872	143.336921	2	143.337019	143.337446	8	D0
2	143.335872	143.336921	2	143.337452	143.338401	7	D0
2	143.335872	143.336921	2	143.338407	143.338785	1	D0
2	143.335872	143.336921	2	143.338956	143.339279	1	D0
2	143.335872	143.336921	2	143.339547	143.339814	1	D0
2	143.335872	143.336921	2	143.339908	143.340283	1	D0
2	143.335872	143.336921	2	143.351896	143.352188	1	D0
2	143.335872	143.336921	2	143.639838	143.640661	1	D0
2	143.335872	143.336921	2	143.811089	143.811521	1	D0
2	143.335872	143.336921	2	143.890673	143.890836	1	D0
2	143.335872	143.336921	2	144.767361	144.76772	1	D0
2	143.335872	143.336921	2	145.846354	145.847343	1	D0
2	143.335872	143.336921	2	148.58944	148.589547	1	D0
2	143.336927	143.337013	2	143.336927	143.337013	432	D0
2	143.336927	143.337013	2	143.337019	143.337446	53	D0
2	143.336927	143.337013	2	143.337452	143.338401	4	D0
2	143.336927	143.337013	2	143.988059	143.988395	1	D0
2	143.336927	143.337013	2	144.578728	144.578801	1	D0
2	143.337019	143.337446	2	143.337019	143.337446	675	D0
2	143.337019	143.337446	2	143.337452	143.338401	178	D0
2	143.337019	143.337446	2	143.338407	143.338785	8	D0
2	143.337019	143.337446	2	143.338791	143.33895	2	D0
2	143.337019	143.337446	2	143.339285	143.339541	1	D0
2	143.337019	143.337446	2	143.339547	143.339814	1	D0
2	143.337019	143.337446	2	143.36273	143.363337	1	D0
2	143.337019	143.337446	2	143.403282	143.403445	1	D0
2	143.337019	143.337446	2	143.753962	143.754294	1	D0
2	143.337019	143.337446	2	145.836759	145.836887	1	D0
2	143.337019	143.337446	2	146.96464	146.964793	1	D0
2	143.337019	143.337446	2	147.449451	147.449547	1	D0
2	143.337019	143.337446	2	147.947083	147.947149	1	D0
2	143.337452	143.338401	2	143.337452	143.338401	495	D0
2	143.337452	143.338401	2	143.338407	143.338785	253	D0
2	143.337452	143.338401	2	143.338791	143.33895	12	D0
2	143.337452	143.338401	2	143.338956	143.339279	2	D0
2	143.337452	143.338401	2	143.339285	143.339541	3	D0
2	143.337452	143.338401	2	143.339547	143.339814	3	D0
2	143.337452	143.338401	2	143.339908	143.340283	1	D0
2	143.337452	143.338401	2	143.601958	143.602077	1	D0
2	143.337452	143.338401	2	144.058398	144.05893	1	D0
2	143.337452	143.338401	2	146.026906	146.027329	1	D0
2	143.338407	143.338785	2	143.338407	143.338785	642	D0
2	143.338407	143.338785	2	143.338791	143.33895	270	D0
2	143.338407	143.338785	2	143.338956	143.339279	12	D0
2	143.338407	143.338785	2	143.339285	143.339541	5	D0
2	143.338407	143.338785	2	143.339547	143.339814	2	D0
2	143.338407	143.338785	2	143.887222	143.887449	1	D0
2	143.338407	143.338785	2	144.995836	144.996105	2	D0
2	143.338407	143.338785	2	145.450841	145.451185	1	D0
2	143.338407	143.338785	2	148.853709	148.853856	2	D0
2	143.338791	143.33895	2	143.338791	143.33895	1	D0
2	143.338791	143.33895	2	143.338956	143.339279	288	D0
2	143.338791	143.33895	2	143.339285	143.339541	7	D0
2	143.338791	143.33895	2	143.339908	143.340283	1	D0
2	143.338791	143.33895	2	143.34725	143.347392	1	D0
2	143.338791	143.33895	2	143.425417	143.425661	2	D0
2	143.338791	143.33895	2	143.481827	143.482354	1	D0
2	143.338791	143.33895	2	145.470559	145.470678	1	D0
2	143.338791	143.33895	2	148.386476	148.386564	1	D0
2	143.338956	143.339279	2	143.338956	143.339279	740	D0
2	143.338956	143.339279	2	143.339285	143.339541	157	D0
2	143.338956	143.339279	2	143.339547	143.339814	11	D0
2	143.338956	143.339279	2	143.33982	143.339902	1	D0
2	143.338956	143.339279	2	143.340289	143.34064	1	D0
2	143.338956	143.339279	2	143.968938	143.970112	1	D0
2	143.338956	143.339279	2	146.121787	146.122312	2	D0
2	143.339285	143.339541	2	143.339285	143.339541	1243	D0
2	143.339285	143.339541	2	143.339547	143.339814	626	D0
2	143.339285	143.339541	2	143.33982	143.339902	5	D0
2	143.339285	143.339541	2	143.339908	143.340283	6	D0
2	143.339285	143.339541	2	143.340289	143.34064	9	D0
2	143.339285	143.339541	2	143.622034	143.622289	1	D0
2	143.339285	143.339541	2	147.281811	147.283087	1	D0
2	143.339285	143.339541	2	147.993879	147.994425	1	D0
2	143.339547	143.339814	2	143.339547	143.339814	1127	D0
2	143.339547	143.339814	2	143.33982	143.339902	182	D0
2	143.339547	143.339814	2	143.339908	143.340283	15	D0
2	143.339547	143.339814	2	143.340289	143.34064	4	D0
2	143.339547	143.339814	2	143.341011	143.341094	2	D0
2	143.339547	143.339814	2	143.34116	143.342141	1	D0
2	143.339547	143.339814	2	143.342188	143.342304	1	D0
2	143.339547	143.339814	2	143.34581	143.347244	1	D0
2	143.339547	143.339814	2	144.091038	144.091421	1	D0
2	143.33982	143.339902	2	143.33982	143.339902	798	D0
2	143.33982	143.339902	2	143.339908	143.340283	45	D0
2	143.33982	143.339902	2	143.340289	143.34064	2	D0
2	143.33982	143.339902	2	143.34116	143.342141	1	D0
2	143.33982	143.339902	2	144.082122	144.082248	1	D0
2	143.33982	143.339902	2	144.957963	144.958134	1	D0
2	143.339908	143.340283	2	143.339908	143.340283	589	D0
2	143.339908	143.340283	2	143.340289	143.34064	31	D0
2	143.339908	143.340283	2	143.340646	143.34093	1	D0
2	143.339908	143.340283	2	143.345292	143.345698	1	D0
2	143.339908	143.340283	2	146.164383	146.164832	1	D0
2	143.339908	143.340283	2	148.042958	148.043183	1	D0
2	143.340289	143.34064	2	143.340289	143.34064	1041	D0
2	143.340289	143.34064	2	143.340646	143.34093	32	D0
2	143.340289	143.34064	2	143.340936	143.341005	3	D0
2	143.340289	143.34064	2	143.34116	143.342141	2	D0
2	143.340289	143.34064	2	143.345292	143.345698	1	D0
2	143.340289	143.34064	2	143.606573	143.606953	1	D0
2	143.340646	143.34093	2	143.340646	143.34093	1382	D0
2	143.340646	143.34093	2	143.340936	143.341005	175	D0
2	143.340646	143.34093	2	143.341011	143.341094	4	D0
2	143.340646	143.34093	2	143.34116	143.342141	7	D0
2	143.340646	143.34093	2	144.931755	144.932044	1	D0
2	143.340646	143.34093	2	149.418024	149.418377	1	D0
2	143.340936	143.341005	2	143.340936	143.341005	48	D0
2	143.340936	143.341005	2	143.341011	143.341094	28	D0
2	143.340936	143.341005	2	143.342188	143.342304	1	D0
2	143.340936	143.341005	2	143.342934	143.343702	1	D0
2	143.340936	143.341005	2	143.343708	143.3438	1	D0
2	143.340936	143.341005	2	143.840178	143.840297	1	D0
2	143.340936	143.341005	2	147.126832	147.126919	1	D0
2	143.340936	143.341005	2	147.920442	147.920959	1	D0
2	143.340936	143.341005	2	149.86359	149.86369	1	D0
2	143.341011	143.341094	2	143.341011	143.341094	312	D0
2	143.341011	143.341094	2	143.3411	143.341137	4	D0
2	143.341011	143.341094	2	143.34116	143.342141	3	D0
2	143.341011	143.341094	2	144.102206	144.102889	1	D0
2	143.341011	143.341094	2	144.594128	144.594266	1	D0
2	143.3411	143.341137	2	143.34116	143.342141	6	D0
2	143.341143	143.341154	2	143.34116	143.342141	26	D0
2	143.34116	143.342141	2	143.34116	143.342141	206	D0
2	143.34116	143.342141	2	143.342147	143.342182	118	D0
2	143.34116	143.342141	2	143.342188	143.342304	5	D0
2	143.34116	143.342141	2	143.34231	143.342873	5	D0
2	143.34116	143.342141	2	145.45548	145.456218	1	D0
2	143.34116	143.342141	2	149.333565	149.334002	1	D0
2	143.34116	143.342141	2	149.504258	149.505104	1	D0
2	143.342147	143.342182	2	143.342188	143.342304	33	D0
2	143.342147	143.342182	2	143.34231	143.342873	5	D0
2	143.342147	143.342182	2	147.247681	147.24822	1	D0
2	143.342147	143.342182	2	149.151703	149.151838	1	D0
2	143.342188	143.342304	2	143.342188	143.342304	1517	D0
2	143.342188	143.342304	2	143.34231	143.342873	212	D0
2	143.342188	143.342304	2	143.342934	143.343702	6	D0
2	143.342188	143.342304	2	144.752675	144.75335	2	D0
2	143.34231	143.342873	2	143.34231	143.342873	165	D0
2	143.34231	143.342873	2	143.342879	143.342928	24	D0
2	143.34231	143.342873	2	143.342934	143.343702	6	D0
2	143.34231	143.342873	2	143.343708	143.3438	1	D0
2	143.34231	143.342873	2	143.34943	143.349793	1	D0
2	143.342879	143.342928	2	143.342934	143.343702	6	D0
2	143.342879	143.342928	2	143.347543	143.348969	1	D0
2	143.342879	143.342928	2	143.522327	143.522673	1	D0
2	143.342879	143.342928	2	143.59561	143.595743	1	D0
2	143.342879	143.342928	2	149.104665	149.105012	1	D0
2	143.342934	143.343702	2	143.342934	143.343702	170	D0
2	143.342934	143.343702	2	143.343708	143.3438	381	D0
2	143.342934	143.343702	2	143.343806	143.34382	1	D0
2	143.342934	143.343702	2	143.343826	143.344498	1	D0
2	143.342934	143.343702	2	143.344504	143.344847	1	D0
2	143.342934	143.343702	2	143.344853	143.345286	1	D0
2	143.342934	143.343702	2	143.345292	143.345698	2	D0
2	143.342934	143.343702	2	143.34581	143.347244	1	D0
2	143.342934	143.343702	2	147.732161	147.732497	1	D0
2	143.342934	143.343702	2	149.133515	149.133762	1	D0
2	143.342934	143.343702	2	150.196802	150.197187	1	D0
2	143.343708	143.3438	2	143.343708	143.3438	2	D0
2	143.343708	143.3438	2	143.34581	143.347244	2	D0
2	143.343708	143.3438	2	143.349799	143.350059	2	D0
2	143.343708	143.3438	2	144.793195	144.7934	1	D0
2	143.343708	143.3438	2	145.764081	145.764288	1	D0
2	143.343708	143.3438	2	146.212914	146.213048	1	D0
2	143.343708	143.3438	2	146.48682	146.486923	1	D0
2	143.343708	143.3438	2	146.88751	146.887604	1	D0
2	143.343708	143.3438	2	148.800562	148.800703	1	D0
2	143.343708	143.3438	2	149.242745	149.242876	1	D0
2	143.343708	143.3438	2	150.335801	150.335923	1	D0
2	143.343826	143.344498	2	143.343826	143.344498	448	D0
2	143.343826	143.344498	2	143.344504	143.344847	34	D0
2	143.343826	143.344498	2	143.345292	143.345698	1	D0
2	143.344504	143.344847	2	143.344504	143.344847	712	D0
2	143.344504	143.344847	2	143.344853	143.345286	6	D0
2	143.344504	143.344847	2	143.345292	143.345698	5	D0
2	143.344504	143.344847	2	149.262096	149.263266	2	D0
2	143.344853	143.345286	2	143.344853	143.345286	524	D0
2	143.344853	143.345286	2	143.345292	143.345698	65	D0
2	143.344853	143.345286	2	143.360917	143.36116	1	D0
2	143.344853	143.345286	2	144.393061	144.393179	1	D0
2	143.345292	143.345698	2	143.345292	143.345698	590	D0
2	143.345292	143.345698	2	143.345704	143.345804	203	D0
2	143.345292	143.345698	2	143.34581	143.347244	7	D0
2	143.345292	143.345698	2	143.347398	143.347537	2	D0
2	143.345292	143.345698	2	143.558526	143.558673	1	D0
2	143.345292	143.345698	2	145.14592	145.146082	1	D0
2	143.345292	143.345698	2	145.338606	145.341282	2	D0
2	143.345292	143.345698	2	147.809328	147.809525	1	D0
2	143.345704	143.345804	2	143.345704	143.345804	2	D0
2	143.345704	143.345804	2	143.34581	143.347244	84	D0
2	143.34581	143.347244	2	143.34581	143.347244	54	D0
2	143.34581	143.347244	2	143.34725	143.347392	58	D0
2	143.34581	143.347244	2	143.347398	143.347537	3	D0
2	143.34581	143.347244	2	143.347543	143.348969	1	D0
2	143.34581	143.347244	2	143.373519	143.374339	1	D0
2	143.34581	143.347244	2	143.470071	143.470649	1	D0
2	143.34581	143.347244	2	150.285893	150.286597	1	D0
2	143.34725	143.347392	2	143.34725	143.347392	624	D0
2	143.34725	143.347392	2	143.347398	143.347537	80	D0
2	143.34725	143.347392	2	143.347543	143.348969	5	D0
2	143.34725	143.347392	2	143.354076	143.356158	1	D0
2	143.34725	143.347392	2	143.894979	143.895106	1	D0
2	143.34725	143.347392	2	145.553238	145.553355	1	D0
2	143.34725	143.347392	2	149.443804	149.444005	1	D0
2	143.347398	143.347537	2	143.347398	143.347537	1382	D0
2	143.347398	143.347537	2	143.347543	143.348969	116	D0
2	143.347398	143.347537	2	143.348975	143.349172	2	D0
2	143.347398	143.347537	2	144.127453	144.127809	2	D0
2	143.347398	143.347537	2	144.148139	144.148405	1	D0
2	143.347398	143.347537	2	145.602298	145.602424	1	D0
2	143.347398	143.347537	2	146.612515	146.612666	1	D0
2	143.347398	143.347537	2	146.887016	146.887056	1	D0
2	143.347543	143.348969	2	143.347543	143.348969	102	D0
2	143.347543	143.348969	2	143.348975	143.349172	217	D0
2	143.347543	143.348969	2	143.349178	143.349424	5	D0
2	143.347543	143.348969	2	143.34943	143.349793	1	D0
2	143.347543	143.348969	2	143.349799	143.350059	1	D0
2	143.347543	143.348969	2	143.351412	143.35189	1	D0
2	143.347543	143.348969	2	143.354076	143.356158	1	D0
2	143.347543	143.348969	2	143.411889	143.412965	1	D0
2	143.347543	143.348969	2	143.65507	143.655258	1	D0
2	143.348975	143.349172	2	143.348975	143.349172	2137	D0
2	143.348975	143.349172	2	143.349178	143.349424	111	D0
2	143.348975	143.349172	2	143.34943	143.349793	13	D0
2	143.348975	143.349172	2	143.349799	143.350059	3	D0
2	143.348975	143.349172	2	143.501726	143.501817	1	D0
2	143.348975	143.349172	2	143.652063	143.652467	1	D0
2	143.348975	143.349172	2	147.197987	147.198067	1	D0
2	143.348975	143.349172	2	148.18365	148.183798	1	D0
2	143.348975	143.349172	2	148.970908	148.971116	1	D0
2	143.349178	143.349424	2	143.349178	143.349424	1253	D0
2	143.349178	143.349424	2	143.34943	143.349793	205	D0
2	143.349178	143.349424	2	143.349799	143.350059	2	D0
2	143.349178	143.349424	2	143.350065	143.350351	1	D0
2	143.349178	143.349424	2	143.350357	143.350543	1	D0
2	143.349178	143.349424	2	143.350569	143.351406	3	D0
2	143.349178	143.349424	2	143.430281	143.433065	1	D0
2	143.34943	143.349793	2	143.34943	143.349793	902	D0
2	143.34943	143.349793	2	143.349799	143.350059	329	D0
2	143.34943	143.349793	2	143.350065	143.350351	9	D0
2	143.34943	143.349793	2	143.350357	143.350543	1	D0
2	143.34943	143.349793	2	143.350569	143.351406	2	D0
2	143.34943	143.349793	2	143.351412	143.35189	1	D0
2	143.34943	143.349793	2	143.351896	143.352188	1	D0
2	143.34943	143.349793	2	143.360917	143.36116	3	D0
2	143.34943	143.349793	2	143.466568	143.466976	1	D0
2	143.34943	143.349793	2	145.117858	145.118787	1	D0
2	143.34943	143.349793	2	146.712049	146.712345	1	D0
2	143.34943	143.349793	2	148.707829	148.70894	3	D0
2	143.34943	143.349793	2	150.242857	150.243203	1	D0
2	143.349799	143.350059	2	143.349799	143.350059	2001	D0
2	143.349799	143.350059	2	143.350065	143.350351	55	D0
2	143.349799	143.350059	2	143.350569	143.351406	1	D0
2	143.349799	143.350059	2	143.351412	143.35189	1	D0
2	143.349799	143.350059	2	145.798094	145.79835	1	D0
2	143.350065	143.350351	2	143.350065	143.350351	1298	D0
2	143.350065	143.350351	2	143.350357	143.350543	84	D0
2	143.350065	143.350351	2	143.350569	143.351406	4	D0
2	143.350065	143.350351	2	145.562814	145.563042	1	D0
2	143.350065	143.350351	2	148.732049	148.732609	1	D0
2	143.350065	143.350351	2	148.789971	148.790735	1	D0
2	143.350357	143.350543	2	143.350357	143.350543	864	D0
2	143.350357	143.350543	2	143.350569	143.351406	7	D0
2	143.350357	143.350543	2	143.633691	143.633786	1	D0
2	143.350357	143.350543	2	144.969363	144.970257	1	D0
2	143.350357	143.350543	2	148.881063	148.881212	1	D0
2	143.350549	143.350563	2	143.350569	143.351406	7	D0
2	143.350569	143.351406	2	143.350569	143.351406	507	D0
2	143.350569	143.351406	2	143.351412	143.35189	228	D0
2	143.350569	143.351406	2	143.351896	143.352188	3	D0
2	143.350569	143.351406	2	143.352843	143.35407	1	D0
2	143.350569	143.351406	2	143.668023	143.668258	1	D0
2	143.350569	143.351406	2	143.721894	143.723688	1	D0
2	143.350569	143.351406	2	143.904446	143.904712	1	D0
2	143.350569	143.351406	2	148.629043	148.629698	1	D0
2	143.350569	143.351406	2	149.2463	149.246489	1	D0
2	143.351412	143.35189	2	143.351412	143.35189	787	D0
2	143.351412	143.35189	2	143.351896	143.352188	223	D0
2	143.351412	143.35189	2	143.370263	143.371523	1	D0
2	143.351412	143.35189	2	143.906671	143.90691	1	D0
2	143.351412	143.35189	2	144.688331	144.68862	2	D0
2	143.351412	143.35189	2	145.463843	145.464233	1	D0
2	143.351412	143.35189	2	148.238305	148.238388	1	D0
2	143.351896	143.352188	2	143.351896	143.352188	1276	D0
2	143.351896	143.352188	2	143.352208	143.352279	8	D0
2	143.351896	143.352188	2	143.352285	143.352829	2	D0
2	143.351896	143.352188	2	143.352843	143.35407	1	D0
2	143.351896	143.352188	2	143.773781	143.773861	1	D0
2	143.351896	143.352188	2	144.101572	144.101684	1	D0
2	143.352208	143.352279	2	143.352208	143.352279	129	D0
2	143.352208	143.352279	2	143.352285	143.352829	21	D0
2	143.352208	143.352279	2	148.857251	148.857354	2	D0
2	143.352285	143.352829	2	143.352285	143.352829	213	D0
2	143.352285	143.352829	2	143.352843	143.35407	19	D0
2	143.352835	143.352837	2	143.352843	143.35407	42	D0
2	143.352843	143.35407	2	143.352843	143.35407	1	D0
2	143.352843	143.35407	2	143.354076	143.356158	51	D0
2	143.352843	143.35407	2	143.356164	143.35759	1	D0
2	143.352843	143.35407	2	143.370263	143.371523	1	D0
2	143.354076	143.356158	2	143.354076	143.356158	35	D0
2	143.354076	143.356158	2	143.356164	143.35759	115	D0
2	143.354076	143.356158	2	143.357596	143.358409	1	D0
2	143.354076	143.356158	2	147.500577	147.501019	1	D0
2	143.356164	143.35759	2	143.356164	143.35759	75	D0
2	143.356164	143.35759	2	143.357596	143.358409	61	D0
2	143.356164	143.35759	2	143.447319	143.447464	1	D0
2	143.356164	143.35759	2	143.745059	143.745731	1	D0
2	143.356164	143.35759	2	149.334242	149.334894	1	D0
2	143.357596	143.358409	2	143.358415	143.359016	286	D0
2	143.357596	143.358409	2	143.359262	143.359871	1	D0
2	143.357596	143.358409	2	143.600478	143.601112	1	D0
2	143.358415	143.359016	2	143.358415	143.359016	373	D0
2	143.358415	143.359016	2	143.359022	143.359191	89	D0
2	143.358415	143.359016	2	143.359197	143.359256	1	D0
2	143.358415	143.359016	2	143.359262	143.359871	8	D0
2	143.358415	143.359016	2	143.361372	143.361491	1	D0
2	143.358415	143.359016	2	143.400878	143.401698	1	D0
2	143.358415	143.359016	2	143.449315	143.449948	1	D0
2	143.358415	143.359016	2	147.889088	147.88923	1	D0
2	143.359022	143.359191	2	143.359022	143.359191	708	D0
2	143.359022	143.359191	2	143.359197	143.359256	25	D0
2	143.359022	143.359191	2	143.359262	143.359871	11	D0
2	143.359022	143.359191	2	143.359877	143.359984	1	D0
2	143.359022	143.359191	2	143.35999	143.360911	2	D0
2	143.359022	143.359191	2	143.64893	143.649086	1	D0
2	143.359022	143.359191	2	145.063503	145.063741	1	D0
2	143.359022	143.359191	2	147.86667	147.866766	1	D0
2	143.359197	143.359256	2	143.359197	143.359256	1	D0
2	143.359197	143.359256	2	143.359262	143.359871	8	D0
2	143.359197	143.359256	2	143.35999	143.360911	1	D0
2	143.359197	143.359256	2	149.243918	149.244059	1	D0
2	143.359197	143.359256	2	149.482522	149.482634	2	D0
2	143.359262	143.359871	2	143.359262	143.359871	1242	D0
2	143.359262	143.359871	2	143.359877	143.359984	83	D0
2	143.359262	143.359871	2	143.35999	143.360911	10	D0
2	143.359262	143.359871	2	143.360917	143.36116	1	D0
2	143.359262	143.359871	2	143.361372	143.361491	1	D0
2	143.359262	143.359871	2	143.509895	143.510094	1	D0
2	143.359262	143.359871	2	143.571068	143.572283	1	D0
2	143.359262	143.359871	2	146.566627	146.566866	1	D0
2	143.359262	143.359871	2	146.792273	146.792873	2	D0
2	143.359262	143.359871	2	150.477252	150.477977	1	D0
2	143.359877	143.359984	2	143.359877	143.359984	541	D0
2	143.359877	143.359984	2	143.35999	143.360911	73	D0
2	143.359877	143.359984	2	143.362016	143.362504	1	D0
2	143.359877	143.359984	2	144.068442	144.068659	2	D0
2	143.359877	143.359984	2	146.534008	146.53438	1	D0
2	143.35999	143.360911	2	143.35999	143.360911	129	D0
2	143.35999	143.360911	2	143.360917	143.36116	31	D0
2	143.35999	143.360911	2	143.361372	143.361491	1	D0
2	143.35999	143.360911	2	149.165011	149.165293	1	D0
2	143.360917	143.36116	2	143.360917	143.36116	1374	D0
2	143.360917	143.36116	2	143.361166	143.361197	29	D0
2	143.360917	143.36116	2	143.361203	143.361237	3	D0
2	143.360917	143.36116	2	143.361243	143.361366	4	D0
2	143.360917	143.36116	2	143.361372	143.361491	1	D0
2	143.360917	143.36116	2	143.361737	143.362001	1	D0
2	143.360917	143.36116	2	145.004191	145.004534	1	D0
2	143.360917	143.36116	2	147.222301	147.222439	1	D0
2	143.361166	143.361197	2	143.361166	143.361197	1	D0
2	143.361203	143.361237	2	143.361243	143.361366	6	D0
2	143.361203	143.361237	2	143.361372	143.361491	1	D0
2	143.361203	143.361237	2	145.238203	145.238517	1	D0
2	143.361203	143.361237	2	146.940585	146.940725	1	D0
2	143.361203	143.361237	2	147.740417	147.740652	1	D0
2	143.361243	143.361366	2	143.361243	143.361366	535	D0
2	143.361243	143.361366	2	143.361372	143.361491	32	D0
2	143.361243	143.361366	2	143.36149700000001	143.361544	1	D0
2	143.361243	143.361366	2	143.361737	143.362001	2	D0
2	143.361243	143.361366	2	143.362016	143.362504	1	D0
2	143.361243	143.361366	2	143.36273	143.363337	1	D0
2	143.361243	143.361366	2	143.377395	143.377431	1	D0
2	143.361243	143.361366	2	146.2946	146.294754	1	D0
2	143.361372	143.361491	2	143.361372	143.361491	1616	D0
2	143.361372	143.361491	2	143.36149700000001	143.361544	54	D0
2	143.361372	143.361491	2	143.361564	143.361731	1	D0
2	143.361372	143.361491	2	143.361737	143.362001	1	D0
2	143.361372	143.361491	2	143.362016	143.362504	4	D0
2	143.361372	143.361491	2	143.36273	143.363337	1	D0
2	143.361372	143.361491	2	143.363608	143.363671	1	D0
2	143.361372	143.361491	2	144.759532	144.759744	1	D0
2	143.361372	143.361491	2	146.970712	146.970956	1	D0
2	143.361372	143.361491	2	150.476792	150.477047	3	D0
2	143.36149700000001	143.361544	2	143.361564	143.361731	1	D0
2	143.36149700000001	143.361544	2	144.661593	144.661829	1	D0
2	143.36149700000001	143.361544	2	148.560267	148.561864	1	D0
2	143.36149700000001	143.361544	2	148.991077	148.99149	1	D0
2	143.361564	143.361731	2	143.361564	143.361731	1	D0
2	143.361564	143.361731	2	143.361737	143.362001	157	D0
2	143.361564	143.361731	2	143.362016	143.362504	1	D0
2	143.361564	143.361731	2	146.967946	146.96828	1	D0
2	143.361564	143.361731	2	150.520211	150.520267	1	D0
2	143.361737	143.362001	2	143.361737	143.362001	978	D0
2	143.361737	143.362001	2	143.362016	143.362504	43	D0
2	143.361737	143.362001	2	143.36251	143.362724	1	D0
2	143.362007	143.36201	2	143.362016	143.362504	101	D0
2	143.362016	143.362504	2	143.362016	143.362504	522	D0
2	143.362016	143.362504	2	143.36251	143.362724	216	D0
2	143.362016	143.362504	2	143.36273	143.363337	2	D0
2	143.362016	143.362504	2	143.377536	143.377644	1	D0
2	143.362016	143.362504	2	143.384559	143.385129	1	D0
2	143.362016	143.362504	2	143.675813	143.676226	1	D0
2	143.362016	143.362504	2	148.1292	148.129401	1	D0
2	143.36251	143.362724	2	143.36251	143.362724	517	D0
2	143.36251	143.362724	2	143.36273	143.363337	22	D0
2	143.36273	143.363337	2	143.36273	143.363337	319	D0
2	143.36273	143.363337	2	143.363343	143.36335	213	D0
2	143.36273	143.363337	2	143.363356	143.363395	6	D0
2	143.36273	143.363337	2	143.363401	143.363602	1	D0
2	143.36273	143.363337	2	143.363677	143.364735	2	D0
2	143.36273	143.363337	2	143.370263	143.371523	1	D0
2	143.36273	143.363337	2	150.473243	150.474053	1	D0
2	143.363356	143.363395	2	143.363401	143.363602	11	D0
2	143.363356	143.363395	2	143.363608	143.363671	1	D0
2	143.363401	143.363602	2	143.363401	143.363602	710	D0
2	143.363401	143.363602	2	143.363608	143.363671	25	D0
2	143.363401	143.363602	2	143.363677	143.364735	3	D0
2	143.363401	143.363602	2	143.364741	143.364948	1	D0
2	143.363401	143.363602	2	143.364954	143.366213	1	D0
2	143.363608	143.363671	2	143.363608	143.363671	1	D0
2	143.363608	143.363671	2	143.363677	143.364735	11	D0
2	143.363608	143.363671	2	150.630142	150.630338	1	D0
2	143.363677	143.364735	2	143.363677	143.364735	28	D0
2	143.363677	143.364735	2	143.364741	143.364948	29	D0
2	143.363677	143.364735	2	143.364954	143.366213	1	D0
2	143.364741	143.364948	2	143.364741	143.364948	223	D0
2	143.364741	143.364948	2	143.364954	143.366213	189	D0
2	143.364741	143.364948	2	143.366219	143.366276	1	D0
2	143.364741	143.364948	2	143.763119	143.76473	1	D0
2	143.364741	143.364948	2	147.157787	147.157964	1	D0
2	143.364741	143.364948	2	148.010427	148.010901	1	D0
2	143.364954	143.366213	2	143.364954	143.366213	70	D0
2	143.364954	143.366213	2	143.366219	143.366276	1	D0
2	143.367575	143.367805	2	144.03231	144.032424	1	D0
2	143.368104	143.368497	2	143.368104	143.368497	4	D0
2	143.369384	143.369634	2	143.36964	143.369648	1	D0
2	143.369654	143.370257	2	143.369654	143.370257	4	D0
2	143.369654	143.370257	2	143.370263	143.371523	8	D0
2	143.370263	143.371523	2	143.370263	143.371523	389	D0
2	143.370263	143.371523	2	143.371529	143.371546	49	D0
2	143.370263	143.371523	2	143.371552	143.371761	16	D0
2	143.370263	143.371523	2	143.371767	143.372165	1	D0
2	143.370263	143.371523	2	143.748633	143.749587	1	D0
2	143.370263	143.371523	2	147.370836	147.371463	1	D0
2	143.371529	143.371546	2	143.371552	143.371761	32	D0
2	143.371529	143.371546	2	143.371767	143.372165	4	D0
2	143.371552	143.371761	2	143.371552	143.371761	1473	D0
2	143.371552	143.371761	2	143.371767	143.372165	110	D0
2	143.371552	143.371761	2	143.372171	143.372514	3	D0
2	143.371552	143.371761	2	143.375158	143.375906	1	D0
2	143.371552	143.371761	2	143.631168	143.631335	1	D0
2	143.371767	143.372165	2	143.371767	143.372165	464	D0
2	143.371767	143.372165	2	143.372171	143.372514	71	D0
2	143.371767	143.372165	2	143.37252	143.372559	1	D0
2	143.371767	143.372165	2	146.780275	146.780392	1	D0
2	143.372171	143.372514	2	143.372171	143.372514	756	D0
2	143.372171	143.372514	2	143.37252	143.372559	24	D0
2	143.372171	143.372514	2	143.372565	143.372633	4	D0
2	143.372171	143.372514	2	143.373519	143.374339	1	D0
2	143.372171	143.372514	2	143.375158	143.375906	1	D0
2	143.372171	143.372514	2	143.386296	143.386464	1	D0
2	143.372171	143.372514	2	143.831076	143.831523	2	D0
2	143.372171	143.372514	2	146.979985	146.980524	1	D0
2	143.37252	143.372559	2	143.372565	143.372633	14	D0
2	143.37252	143.372559	2	143.373519	143.374339	1	D0
2	143.37252	143.372559	2	144.097931	144.09807	2	D0
2	143.372565	143.372633	2	143.372565	143.372633	66	D0
2	143.372565	143.372633	2	144.634572	144.634723	1	D0
2	143.372565	143.372633	2	148.591871	148.592067	1	D0
2	143.372658	143.373513	2	143.373519	143.374339	73	D0
2	143.372658	143.373513	2	143.379132	143.379311	2	D0
2	143.372658	143.373513	2	143.710604	143.711173	1	D0
2	143.373519	143.374339	2	143.373519	143.374339	281	D0
2	143.373519	143.374339	2	143.374345	143.374904	3	D0
2	143.373519	143.374339	2	143.37491	143.375138	1	D0
2	143.373519	143.374339	2	143.375158	143.375906	1	D0
2	143.373519	143.374339	2	143.376513	143.376692	1	D0
2	143.374345	143.374904	2	143.37614	143.376427	1	D0
2	143.374345	143.374904	2	143.376698	143.377389	1	D0
2	143.37491	143.375138	2	143.499153	143.499606	1	D0
2	143.37491	143.375138	2	144.344682	144.345579	1	D0
2	143.37491	143.375138	2	146.489331	146.489506	1	D0
2	143.375158	143.375906	2	143.375158	143.375906	2	D0
2	143.375158	143.375906	2	143.375912	143.376134	5	D0
2	143.375158	143.375906	2	143.37614	143.376427	1	D0
2	143.375158	143.375906	2	143.377536	143.377644	1	D0
2	143.375158	143.375906	2	143.38799	143.388126	2	D0
2	143.375158	143.375906	2	143.398297	143.39859	1	D0
2	143.375912	143.376134	2	143.375912	143.376134	999	D0
2	143.375912	143.376134	2	143.37614	143.376427	66	D0
2	143.375912	143.376134	2	143.376698	143.377389	1	D0
2	143.375912	143.376134	2	146.785018	146.78518	1	D0
2	143.375912	143.376134	2	149.646641	149.646854	1	D0
2	143.37614	143.376427	2	143.37614	143.376427	918	D0
2	143.37614	143.376427	2	143.376433	143.376507	8	D0
2	143.37614	143.376427	2	143.376513	143.376692	2	D0
2	143.37614	143.376427	2	143.376698	143.377389	1	D0
2	143.37614	143.376427	2	143.377536	143.377644	1	D0
2	143.376433	143.376507	2	143.376433	143.376507	1	D0
2	143.376433	143.376507	2	143.376513	143.376692	38	D0
2	143.376433	143.376507	2	143.376698	143.377389	1	D0
2	143.376433	143.376507	2	149.248431	149.248953	1	D0
2	143.376513	143.376692	2	143.376513	143.376692	979	D0
2	143.376513	143.376692	2	143.376698	143.377389	130	D0
2	143.376513	143.376692	2	143.377395	143.377431	2	D0
2	143.376513	143.376692	2	143.986709	143.986949	1	D0
2	143.376513	143.376692	2	147.731526	147.732155	1	D0
2	143.376513	143.376692	2	148.317098	148.317182	1	D0
2	143.376698	143.377389	2	143.376698	143.377389	85	D0
2	143.376698	143.377389	2	143.377395	143.377431	64	D0
2	143.376698	143.377389	2	143.377437	143.37753	7	D0
2	143.376698	143.377389	2	143.377536	143.377644	5	D0
2	143.376698	143.377389	2	143.377713	143.377949	1	D0
2	143.376698	143.377389	2	143.377955	143.378055	1	D0
2	143.377395	143.377431	2	143.377437	143.37753	30	D0
2	143.377395	143.377431	2	143.377536	143.377644	4	D0
2	143.377395	143.377431	2	145.281129	145.282372	1	D0
2	143.377395	143.377431	2	145.58466	145.584808	1	D0
2	143.377395	143.377431	2	146.271626	146.271865	2	D0
2	143.377395	143.377431	2	147.579655	147.579783	1	D0
2	143.377437	143.37753	2	143.377437	143.37753	661	D0
2	143.377437	143.37753	2	143.377536	143.377644	96	D0
2	143.377437	143.37753	2	143.377659	143.377699	1	D0
2	143.377437	143.37753	2	143.377713	143.377949	2	D0
2	143.377437	143.37753	2	144.568634	144.568804	1	D0
2	143.377437	143.37753	2	145.374131	145.374284	1	D0
2	143.377437	143.37753	2	147.763326	147.763681	1	D0
2	143.377437	143.37753	2	148.412186	148.412616	1	D0
2	143.377437	143.37753	2	150.141574	150.141916	1	D0
2	143.377536	143.377644	2	143.377536	143.377644	896	D0
2	143.377536	143.377644	2	143.377659	143.377699	13	D0
2	143.377536	143.377644	2	143.377713	143.377949	4	D0
2	143.377536	143.377644	2	143.378901	143.379126	1	D0
2	143.377536	143.377644	2	147.450404	147.450489	1	D0
2	143.377536	143.377644	2	148.156015	148.15625	1	D0
2	143.377536	143.377644	2	148.88232	148.882384	1	D0
2	143.377659	143.377699	2	143.377713	143.377949	10	D0
2	143.377713	143.377949	2	143.377713	143.377949	1198	D0
2	143.377713	143.377949	2	143.377955	143.378055	54	D0
2	143.377713	143.377949	2	143.37814	143.378895	1	D0
2	143.377713	143.377949	2	143.405119	143.406077	3	D0
2	143.377713	143.377949	2	144.392576	144.392793	1	D0
2	143.377713	143.377949	2	146.839736	146.840224	1	D0
2	143.377713	143.377949	2	147.100254	147.10032	1	D0
2	143.377955	143.378055	2	143.377955	143.378055	557	D0
2	143.377955	143.378055	2	143.378061	143.378076	17	D0
2	143.377955	143.378055	2	143.37814	143.378895	1	D0
2	143.377955	143.378055	2	143.378901	143.379126	1	D0
2	143.377955	143.378055	2	143.41878	143.41907	1	D0
2	143.377955	143.378055	2	143.777452	143.777917	2	D0
2	143.377955	143.378055	2	148.654166	148.654907	1	D0
2	143.37814	143.378895	2	143.37814	143.378895	78	D0
2	143.37814	143.378895	2	143.378901	143.379126	103	D0
2	143.37814	143.378895	2	143.379132	143.379311	3	D0
2	143.37814	143.378895	2	143.379467	143.379675	2	D0
2	143.37814	143.378895	2	143.388495	143.38904	1	D0
2	143.37814	143.378895	2	145.573428	145.574136	1	D0
2	143.378901	143.379126	2	143.378901	143.379126	1193	D0
2	143.378901	143.379126	2	143.379132	143.379311	70	D0
2	143.378901	143.379126	2	143.379317	143.379421	15	D0
2	143.378901	143.379126	2	143.379467	143.379675	2	D0
2	143.378901	143.379126	2	143.379681	143.380398	2	D0
2	143.378901	143.379126	2	143.396605	143.39709	1	D0
2	143.378901	143.379126	2	143.647987	143.648408	1	D0
2	143.378901	143.379126	2	144.186168	144.186302	1	D0
2	143.379132	143.379311	2	143.379132	143.379311	762	D0
2	143.379132	143.379311	2	143.379317	143.379421	106	D0
2	143.379132	143.379311	2	143.379467	143.379675	1	D0
2	143.379132	143.379311	2	143.379681	143.380398	2	D0
2	143.379132	143.379311	2	143.607791	143.607949	1	D0
2	143.379132	143.379311	2	144.225192	144.22572	1	D0
2	143.379132	143.379311	2	146.095968	146.096166	1	D0
2	143.379132	143.379311	2	147.949935	147.950277	1	D0
2	143.379132	143.379311	2	148.032551	148.03274	1	D0
2	143.379132	143.379311	2	148.668662	148.668734	1	D0
2	143.379132	143.379311	2	149.811319	149.811585	1	D0
2	143.379317	143.379421	2	143.379317	143.379421	72	D0
2	143.379317	143.379421	2	143.379467	143.379675	16	D0
2	143.379317	143.379421	2	143.379681	143.380398	1	D0
2	143.379317	143.379421	2	143.380404	143.381008	1	D0
2	143.379317	143.379421	2	143.38224	143.382455	1	D0
2	143.379317	143.379421	2	144.080169	144.080359	1	D0
2	143.379317	143.379421	2	145.576675	145.576802	1	D0
2	143.379317	143.379421	2	146.690072	146.690153	1	D0
2	143.379317	143.379421	2	149.537852	149.53798	1	D0
2	143.379427	143.379461	2	143.379467	143.379675	52	D0
2	143.379467	143.379675	2	143.379467	143.379675	1658	D0
2	143.379467	143.379675	2	143.379681	143.380398	25	D0
2	143.379467	143.379675	2	143.381781	143.382234	1	D0
2	143.379467	143.379675	2	146.498627	146.49883	1	D0
2	143.379467	143.379675	2	146.747093	146.747373	1	D0
2	143.379467	143.379675	2	146.994023	146.994216	1	D0
2	143.379681	143.380398	2	143.379681	143.380398	155	D0
2	143.379681	143.380398	2	143.380404	143.381008	84	D0
2	143.379681	143.380398	2	143.381781	143.382234	1	D0
2	143.379681	143.380398	2	143.581766	143.582116	1	D0
2	143.379681	143.380398	2	150.296209	150.297997	1	D0
2	143.380404	143.381008	2	143.380404	143.381008	243	D0
2	143.380404	143.381008	2	143.381014	143.381262	88	D0
2	143.380404	143.381008	2	143.381268	143.38134	1	D0
2	143.380404	143.381008	2	143.381677	143.381775	1	D0
2	143.380404	143.381008	2	143.714922	143.715027	1	D0
2	143.380404	143.381008	2	145.567064	145.567967	1	D0
2	143.380404	143.381008	2	148.676679	148.677115	1	D0
2	143.381014	143.381262	2	143.381014	143.381262	965	D0
2	143.381014	143.381262	2	143.381268	143.38134	19	D0
2	143.381014	143.381262	2	143.381397	143.381671	1	D0
2	143.381014	143.381262	2	143.381781	143.382234	1	D0
2	143.381014	143.381262	2	143.382927	143.383414	1	D0
2	143.381014	143.381262	2	143.545144	143.54541	1	D0
2	143.381014	143.381262	2	148.782953	148.783107	2	D0
2	143.381268	143.38134	2	143.381268	143.38134	351	D0
2	143.381268	143.38134	2	143.381346	143.381391	19	D0
2	143.381268	143.38134	2	143.381397	143.381671	10	D0
2	143.381268	143.38134	2	145.803055	145.803857	1	D0
2	143.381268	143.38134	2	146.882639	146.882677	1	D0
2	143.381268	143.38134	2	148.326097	148.326164	1	D0
2	143.381268	143.38134	2	149.300801	149.301085	1	D0
2	143.381346	143.381391	2	143.381346	143.381391	1	D0
2	143.381346	143.381391	2	143.381397	143.381671	44	D0
2	143.381346	143.381391	2	143.384559	143.385129	1	D0
2	143.381346	143.381391	2	146.800961	146.801091	1	D0
2	143.381346	143.381391	2	147.892635	147.892817	1	D0
2	143.381397	143.381671	2	143.381397	143.381671	830	D0
2	143.381397	143.381671	2	143.381677	143.381775	13	D0
2	143.381397	143.381671	2	143.381781	143.382234	7	D0
2	143.381397	143.381671	2	143.38224	143.382455	1	D0
2	143.381397	143.381671	2	143.970118	143.970218	1	D0
2	143.381397	143.381671	2	145.06122	145.061311	1	D0
2	143.381397	143.381671	2	146.181583	146.181855	1	D0
2	143.381397	143.381671	2	150.174179	150.174291	1	D0
2	143.381677	143.381775	2	143.381677	143.381775	97	D0
2	143.381677	143.381775	2	143.381781	143.382234	47	D0
2	143.381677	143.381775	2	143.612027	143.61238	1	D0
2	143.381677	143.381775	2	146.447948	146.448077	2	D0
2	143.381781	143.382234	2	143.381781	143.382234	1083	D0
2	143.381781	143.382234	2	143.38224	143.382455	42	D0
2	143.381781	143.382234	2	143.382502	143.382541	1	D0
2	143.381781	143.382234	2	143.382547	143.382921	3	D0
2	143.381781	143.382234	2	143.382927	143.383414	1	D0
2	143.381781	143.382234	2	145.099771	145.100708	1	D0
2	143.381781	143.382234	2	146.223179	146.223858	1	D0
2	143.381781	143.382234	2	146.995347	146.995441	1	D0
2	143.381781	143.382234	2	147.105983	147.106541	1	D0
2	143.38224	143.382455	2	143.38224	143.382455	337	D0
2	143.38224	143.382455	2	143.382461	143.382496	12	D0
2	143.38224	143.382455	2	143.382547	143.382921	2	D0
2	143.38224	143.382455	2	148.083661	148.083796	1	D0
2	143.382461	143.382496	2	143.382461	143.382496	1	D0
2	143.382461	143.382496	2	143.382547	143.382921	4	D0
2	143.382461	143.382496	2	147.496948	147.497048	1	D0
2	143.382502	143.382541	2	143.382547	143.382921	22	D0
2	143.382547	143.382921	2	143.382547	143.382921	227	D0
2	143.382547	143.382921	2	143.382927	143.383414	132	D0
2	143.382547	143.382921	2	143.38342	143.384498	1	D0
2	143.382547	143.382921	2	143.386296	143.386464	1	D0
2	143.382547	143.382921	2	147.094841	147.095561	1	D0
2	143.382927	143.383414	2	143.382927	143.383414	473	D0
2	143.382927	143.383414	2	143.38342	143.384498	17	D0
2	143.382927	143.383414	2	143.405119	143.406077	1	D0
2	143.38342	143.384498	2	143.38342	143.384498	86	D0
2	143.38342	143.384498	2	143.384504	143.384553	104	D0
2	143.38342	143.384498	2	143.384559	143.385129	7	D0
2	143.38342	143.384498	2	143.385135	143.385446	2	D0
2	143.38342	143.384498	2	143.389046	143.389516	1	D0
2	143.38342	143.384498	2	143.391134	143.391788	1	D0
2	143.38342	143.384498	2	143.772295	143.772811	1	D0
2	143.38342	143.384498	2	146.766489	146.766636	1	D0
2	143.38342	143.384498	2	148.543451	148.54367	1	D0
2	143.384504	143.384553	2	143.384504	143.384553	2	D0
2	143.384504	143.384553	2	143.384559	143.385129	25	D0
2	143.384504	143.384553	2	144.719971	144.720604	1	D0
2	143.384504	143.384553	2	146.341064	146.341335	1	D0
2	143.384559	143.385129	2	143.384559	143.385129	329	D0
2	143.384559	143.385129	2	143.385135	143.385446	297	D0
2	143.384559	143.385129	2	143.385452	143.385561	6	D0
2	143.384559	143.385129	2	143.385583	143.385625	2	D0
2	143.384559	143.385129	2	143.385631	143.385748	1	D0
2	143.384559	143.385129	2	143.386046	143.38629	3	D0
2	143.384559	143.385129	2	143.386635	143.387329	1	D0
2	143.384559	143.385129	2	143.537922	143.53801	1	D0
2	143.384559	143.385129	2	144.029526	144.030233	1	D0
2	143.384559	143.385129	2	148.530206	148.530451	1	D0
2	143.385135	143.385446	2	143.385135	143.385446	134	D0
2	143.385135	143.385446	2	143.385452	143.385561	3	D0
2	143.385135	143.385446	2	143.385754	143.385923	2	D0
2	143.385135	143.385446	2	145.013407	145.013788	1	D0
2	143.385452	143.385561	2	143.385452	143.385561	371	D0
2	143.385452	143.385561	2	143.385631	143.385748	1	D0
2	143.385452	143.385561	2	143.385929	143.38604	1	D0
2	143.385452	143.385561	2	147.047629	147.047726	1	D0
2	143.385452	143.385561	2	150.123391	150.123514	1	D0
2	143.385583	143.385625	2	147.947465	147.947712	1	D0
2	143.385583	143.385625	2	149.245435	149.245715	1	D0
2	143.385631	143.385748	2	143.385631	143.385748	1524	D0
2	143.385631	143.385748	2	143.385754	143.385923	25	D0
2	143.385631	143.385748	2	143.385929	143.38604	2	D0
2	143.385631	143.385748	2	143.519122	143.520043	1	D0
2	143.385631	143.385748	2	143.603281	143.60336	1	D0
2	143.385631	143.385748	2	143.885522	143.885581	1	D0
2	143.385754	143.385923	2	143.385754	143.385923	573	D0
2	143.385754	143.385923	2	143.385929	143.38604	42	D0
2	143.385754	143.385923	2	143.386046	143.38629	2	D0
2	143.385754	143.385923	2	143.386635	143.387329	2	D0
2	143.385754	143.385923	2	145.672697	145.672925	1	D0
2	143.385929	143.38604	2	143.385929	143.38604	1133	D0
2	143.385929	143.38604	2	143.386046	143.38629	101	D0
2	143.385929	143.38604	2	143.386296	143.386464	2	D0
2	143.385929	143.38604	2	143.389046	143.389516	1	D0
2	143.385929	143.38604	2	147.490518	147.490657	1	D0
2	143.385929	143.38604	2	150.386452	150.386525	2	D0
2	143.385929	143.38604	2	150.553789	150.55382	2	D0
2	143.386046	143.38629	2	143.386046	143.38629	1323	D0
2	143.386046	143.38629	2	143.386296	143.386464	55	D0
2	143.386046	143.38629	2	143.386635	143.387329	5	D0
2	143.386046	143.38629	2	143.387335	143.387421	1	D0
2	143.386046	143.38629	2	143.387528	143.387649	3	D0
2	143.386046	143.38629	2	143.39029	143.390343	1	D0
2	143.386046	143.38629	2	143.391794	143.39256	1	D0
2	143.386046	143.38629	2	143.699518	143.699878	1	D0
2	143.386046	143.38629	2	150.419649	150.420346	1	D0
2	143.386296	143.386464	2	143.386296	143.386464	1106	D0
2	143.386296	143.386464	2	143.38647	143.386508	1	D0
2	143.386296	143.386464	2	143.386514	143.386629	2	D0
2	143.386296	143.386464	2	143.386635	143.387329	6	D0
2	143.386296	143.386464	2	143.614448	143.614633	1	D0
2	143.386296	143.386464	2	146.689434	146.689507	1	D0
2	143.386296	143.386464	2	146.902941	146.903048	1	D0
2	143.386296	143.386464	2	147.752502	147.752816	1	D0
2	143.38647	143.386508	2	143.386514	143.386629	17	D0
2	143.38647	143.386508	2	143.386635	143.387329	3	D0
2	143.38647	143.386508	2	145.639055	145.639539	1	D0
2	143.386514	143.386629	2	143.386514	143.386629	968	D0
2	143.386514	143.386629	2	143.386635	143.387329	143	D0
2	143.386514	143.386629	2	143.387759	143.387871	1	D0
2	143.386514	143.386629	2	143.601958	143.602077	1	D0
2	143.386514	143.386629	2	143.912517	143.912596	1	D0
2	143.386514	143.386629	2	144.017593	144.017649	2	D0
2	143.386514	143.386629	2	147.620583	147.620858	1	D0
2	143.386514	143.386629	2	148.674682	148.674727	1	D0
2	143.386514	143.386629	2	149.387921	149.387975	1	D0
2	143.386635	143.387329	2	143.386635	143.387329	612	D0
2	143.386635	143.387329	2	143.387335	143.387421	17	D0
2	143.386635	143.387329	2	143.387427	143.387522	3	D0
2	143.386635	143.387329	2	143.387528	143.387649	5	D0
2	143.386635	143.387329	2	143.387655	143.387753	3	D0
2	143.386635	143.387329	2	143.387759	143.387871	4	D0
2	143.386635	143.387329	2	143.387903	143.387984	1	D0
2	143.386635	143.387329	2	143.3882	143.388397	1	D0
2	143.386635	143.387329	2	143.388495	143.38904	1	D0
2	143.386635	143.387329	2	143.389522	143.389968	1	D0
2	143.386635	143.387329	2	143.390011	143.390284	1	D0
2	143.386635	143.387329	2	143.457116	143.457442	1	D0
2	143.387335	143.387421	2	143.387335	143.387421	3	D0
2	143.387335	143.387421	2	143.387427	143.387522	2	D0
2	143.387335	143.387421	2	143.387528	143.387649	2	D0
2	143.387335	143.387421	2	143.387655	143.387753	1	D0
2	143.387335	143.387421	2	143.388132	143.388194	1	D0
2	143.387335	143.387421	2	146.396307	146.396413	1	D0
2	143.387427	143.387522	2	143.387427	143.387522	275	D0
2	143.387427	143.387522	2	143.387528	143.387649	26	D0
2	143.387427	143.387522	2	144.254524	144.255308	1	D0
2	143.387427	143.387522	2	147.017341	147.018026	1	D0
2	143.387528	143.387649	2	143.387528	143.387649	795	D0
2	143.387528	143.387649	2	143.387655	143.387753	21	D0
2	143.387528	143.387649	2	143.387877	143.387897	2	D0
2	143.387528	143.387649	2	143.389522	143.389968	1	D0
2	143.387528	143.387649	2	149.506355	149.506521	1	D0
2	143.387528	143.387649	2	149.879541	149.880182	1	D0
2	143.387528	143.387649	2	150.331054	150.331231	1	D0
2	143.387655	143.387753	2	143.387655	143.387753	378	D0
2	143.387655	143.387753	2	143.387759	143.387871	77	D0
2	143.387655	143.387753	2	143.387877	143.387897	6	D0
2	143.387655	143.387753	2	144.808597	144.809768	1	D0
2	143.387655	143.387753	2	145.759966	145.760064	1	D0
2	143.387655	143.387753	2	147.318681	147.318736	1	D0
2	143.387759	143.387871	2	143.387759	143.387871	973	D0
2	143.387759	143.387871	2	143.387877	143.387897	102	D0
2	143.387759	143.387871	2	143.387903	143.387984	2	D0
2	143.387759	143.387871	2	143.388495	143.38904	3	D0
2	143.387759	143.387871	2	143.389046	143.389516	1	D0
2	143.387759	143.387871	2	143.389522	143.389968	1	D0
2	143.387759	143.387871	2	144.110235	144.110391	1	D0
2	143.387759	143.387871	2	144.817427	144.817587	1	D0
2	143.387759	143.387871	2	146.868606	146.86868	1	D0
2	143.387759	143.387871	2	147.843132	147.843958	1	D0
2	143.387759	143.387871	2	149.208429	149.209598	1	D0
2	143.387877	143.387897	2	143.387903	143.387984	6	D0
2	143.387877	143.387897	2	143.38799	143.388126	5	D0
2	143.387903	143.387984	2	143.387903	143.387984	151	D0
2	143.387903	143.387984	2	143.38799	143.388126	98	D0
2	143.387903	143.387984	2	143.388132	143.388194	7	D0
2	143.387903	143.387984	2	143.3882	143.388397	2	D0
2	143.387903	143.387984	2	143.388495	143.38904	2	D0
2	143.387903	143.387984	2	144.637323	144.637513	1	D0
2	143.387903	143.387984	2	149.243238	149.243912	1	D0
2	143.38799	143.388126	2	143.38799	143.388126	1054	D0
2	143.38799	143.388126	2	143.388132	143.388194	46	D0
2	143.38799	143.388126	2	143.3882	143.388397	5	D0
2	143.38799	143.388126	2	143.388419	143.388489	1	D0
2	143.38799	143.388126	2	143.388495	143.38904	2	D0
2	143.38799	143.388126	2	143.389046	143.389516	3	D0
2	143.38799	143.388126	2	143.71207	143.712163	1	D0
2	143.38799	143.388126	2	147.259449	147.25969	1	D0
2	143.38799	143.388126	2	148.399071	148.399204	1	D0
2	143.388132	143.388194	2	143.3882	143.388397	15	D0
2	143.388132	143.388194	2	143.388495	143.38904	3	D0
2	143.388132	143.388194	2	143.817244	143.818157	1	D0
2	143.388132	143.388194	2	147.424667	147.424922	1	D0
2	143.388132	143.388194	2	147.525712	147.525947	1	D0
2	143.388132	143.388194	2	147.553423	147.553604	1	D0
2	143.388132	143.388194	2	150.44256	150.443115	1	D0
2	143.388132	143.388194	2	150.553585	150.553713	1	D0
2	143.3882	143.388397	2	143.3882	143.388397	726	D0
2	143.3882	143.388397	2	143.388419	143.388489	3	D0
2	143.3882	143.388397	2	143.388495	143.38904	6	D0
2	143.3882	143.388397	2	143.389046	143.389516	1	D0
2	143.3882	143.388397	2	143.390011	143.390284	1	D0
2	143.3882	143.388397	2	144.012158	144.012232	1	D0
2	143.3882	143.388397	2	144.316026	144.316113	1	D0
2	143.3882	143.388397	2	145.598294	145.598857	1	D0
2	143.388419	143.388489	2	143.388419	143.388489	4	D0
2	143.388419	143.388489	2	143.388495	143.38904	9	D0
2	143.388419	143.388489	2	143.390011	143.390284	1	D0
2	143.388419	143.388489	2	146.343071	146.344013	1	D0
2	143.388495	143.38904	2	143.388495	143.38904	398	D0
2	143.388495	143.38904	2	143.389046	143.389516	165	D0
2	143.388495	143.38904	2	143.389522	143.389968	2	D0
2	143.388495	143.38904	2	143.390011	143.390284	1	D0
2	143.388495	143.38904	2	143.390349	143.391128	1	D0
2	143.388495	143.38904	2	143.391794	143.39256	1	D0
2	143.388495	143.38904	2	143.499153	143.499606	1	D0
2	143.388495	143.38904	2	147.840198	147.840575	1	D0
2	143.389046	143.389516	2	143.389046	143.389516	1443	D0
2	143.389046	143.389516	2	143.389522	143.389968	16	D0
2	143.389046	143.389516	2	143.390011	143.390284	1	D0
2	143.389046	143.389516	2	143.390349	143.391128	1	D0
2	143.389522	143.389968	2	143.389522	143.389968	190	D0
2	143.389522	143.389968	2	143.389974	143.390005	55	D0
2	143.389522	143.389968	2	143.390011	143.390284	3	D0
2	143.389974	143.390005	2	143.389974	143.390005	1	D0
2	143.389974	143.390005	2	143.390011	143.390284	53	D0
2	143.390011	143.390284	2	143.390011	143.390284	655	D0
2	143.390011	143.390284	2	143.39029	143.390343	102	D0
2	143.390011	143.390284	2	143.390349	143.391128	3	D0
2	143.390011	143.390284	2	143.391794	143.39256	6	D0
2	143.39029	143.390343	2	143.39029	143.390343	1	D0
2	143.39029	143.390343	2	143.390349	143.391128	43	D0
2	143.39029	143.390343	2	148.806902	148.807034	1	D0
2	143.39029	143.390343	2	149.133377	149.133509	1	D0
2	143.39029	143.390343	2	149.247545	149.247672	1	D0
2	143.390349	143.391128	2	143.390349	143.391128	110	D0
2	143.390349	143.391128	2	143.391134	143.391788	143	D0
2	143.390349	143.391128	2	143.391794	143.39256	2	D0
2	143.390349	143.391128	2	143.392566	143.393571	2	D0
2	143.390349	143.391128	2	143.634026	143.634932	1	D0
2	143.390349	143.391128	2	148.800562	148.800703	1	D0
2	143.391134	143.391788	2	143.391134	143.391788	365	D0
2	143.391134	143.391788	2	143.391794	143.39256	83	D0
2	143.391134	143.391788	2	143.392566	143.393571	1	D0
2	143.391134	143.391788	2	143.393757	143.394104	1	D0
2	143.391134	143.391788	2	143.39411	143.394641	1	D0
2	143.391134	143.391788	2	143.395415	143.395451	1	D0
2	143.391134	143.391788	2	143.402397	143.403276	1	D0
2	143.391134	143.391788	2	143.40618	143.406421	1	D0
2	143.391794	143.39256	2	143.391794	143.39256	363	D0
2	143.391794	143.39256	2	143.392566	143.393571	76	D0
2	143.391794	143.39256	2	143.395464	143.395988	1	D0
2	143.391794	143.39256	2	143.622295	143.622826	1	D0
2	143.391794	143.39256	2	146.315448	146.31597	1	D0
2	143.392566	143.393571	2	143.392566	143.393571	134	D0
2	143.392566	143.393571	2	143.393577	143.393751	85	D0
2	143.392566	143.393571	2	143.393757	143.394104	5	D0
2	143.392566	143.393571	2	143.39411	143.394641	1	D0
2	143.392566	143.393571	2	143.394647	143.395409	1	D0
2	143.393577	143.393751	2	143.393577	143.393751	732	D0
2	143.393577	143.393751	2	143.393757	143.394104	71	D0
2	143.393577	143.393751	2	143.39411	143.394641	2	D0
2	143.393577	143.393751	2	143.394647	143.395409	2	D0
2	143.393577	143.393751	2	149.336953	149.337833	1	D0
2	143.393757	143.394104	2	143.393757	143.394104	693	D0
2	143.393757	143.394104	2	143.39411	143.394641	287	D0
2	143.393757	143.394104	2	143.987927	143.988053	1	D0
2	143.393757	143.394104	2	144.698105	144.698834	2	D0
2	143.39411	143.394641	2	143.39411	143.394641	389	D0
2	143.39411	143.394641	2	143.394647	143.395409	135	D0
2	143.39411	143.394641	2	143.395464	143.395988	5	D0
2	143.39411	143.394641	2	143.395994	143.396379	3	D0
2	143.39411	143.394641	2	143.42987	143.430275	1	D0
2	143.39411	143.394641	2	145.265042	145.265465	1	D0
2	143.39411	143.394641	2	145.424961	145.425641	1	D0
2	143.39411	143.394641	2	149.979365	149.97994	1	D0
2	143.394647	143.395409	2	143.394647	143.395409	162	D0
2	143.394647	143.395409	2	143.395415	143.395451	35	D0
2	143.394647	143.395409	2	143.395464	143.395988	15	D0
2	143.394647	143.395409	2	143.395994	143.396379	4	D0
2	143.394647	143.395409	2	143.783167	143.783433	1	D0
2	143.394647	143.395409	2	145.078199	145.078571	1	D0
2	143.395415	143.395451	2	143.395464	143.395988	38	D0
2	143.395464	143.395988	2	143.395464	143.395988	2100	D0
2	143.395464	143.395988	2	143.395994	143.396379	104	D0
2	143.395464	143.395988	2	143.414608	143.415316	1	D0
2	143.395464	143.395988	2	143.466982	143.467031	1	D0
2	143.395464	143.395988	2	146.669279	146.669493	1	D0
2	143.395994	143.396379	2	143.395994	143.396379	523	D0
2	143.395994	143.396379	2	143.396385	143.396427	65	D0
2	143.395994	143.396379	2	143.396433	143.396599	6	D0
2	143.395994	143.396379	2	143.396605	143.39709	1	D0
2	143.396385	143.396427	2	143.396385	143.396427	1	D0
2	143.396385	143.396427	2	143.396433	143.396599	7	D0
2	143.396385	143.396427	2	144.216257	144.216622	1	D0
2	143.396385	143.396427	2	147.083981	147.084186	1	D0
2	143.396385	143.396427	2	147.743233	147.743749	1	D0
2	143.396433	143.396599	2	143.396433	143.396599	603	D0
2	143.396433	143.396599	2	143.396605	143.39709	4	D0
2	143.396433	143.396599	2	145.199166	145.19939	2	D0
2	143.396433	143.396599	2	147.140982	147.141223	1	D0
2	143.396433	143.396599	2	148.791289	148.791418	1	D0
2	143.396605	143.39709	2	143.396605	143.39709	656	D0
2	143.396605	143.39709	2	143.397096	143.397216	2	D0
2	143.396605	143.39709	2	143.397222	143.397441	2	D0
2	143.396605	143.39709	2	143.416377	143.416683	1	D0
2	143.396605	143.39709	2	143.583194	143.583457	1	D0
2	143.396605	143.39709	2	144.587459	144.587572	1	D0
2	143.397096	143.397216	2	143.397096	143.397216	1	D0
2	143.397096	143.397216	2	143.397222	143.397441	4	D0
2	143.397096	143.397216	2	143.406427	143.406916	1	D0
2	143.397096	143.397216	2	149.619801	149.619879	1	D0
2	143.397222	143.397441	2	143.397222	143.397441	557	D0
2	143.397222	143.397441	2	143.397447	143.398291	25	D0
2	143.397222	143.397441	2	143.63659	143.637416	1	D0
2	143.397222	143.397441	2	144.290687	144.290771	1	D0
2	143.397447	143.398291	2	143.397447	143.398291	26	D0
2	143.397447	143.398291	2	143.398297	143.39859	6	D0
2	143.397447	143.398291	2	143.840733	143.841379	2	D0
2	143.398297	143.39859	2	143.398297	143.39859	637	D0
2	143.398297	143.39859	2	143.398596	143.399873	19	D0
2	143.398297	143.39859	2	143.399879	143.400044	2	D0
2	143.398297	143.39859	2	143.400369	143.400714	1	D0
2	143.398297	143.39859	2	143.400878	143.401698	1	D0
2	143.398596	143.399873	2	143.398596	143.399873	48	D0
2	143.398596	143.399873	2	143.399879	143.400044	68	D0
2	143.398596	143.399873	2	143.400369	143.400714	2	D0
2	143.398596	143.399873	2	143.404781	143.404842	1	D0
2	143.398596	143.399873	2	143.748351	143.748627	1	D0
2	143.398596	143.399873	2	148.843334	148.843427	1	D0
2	143.398596	143.399873	2	149.649817	149.650063	1	D0
2	143.399879	143.400044	2	143.399879	143.400044	33	D0
2	143.399879	143.400044	2	143.400095	143.400345	8	D0
2	143.399879	143.400044	2	143.400369	143.400714	2	D0
2	143.399879	143.400044	2	143.40072	143.40086	1	D0
2	143.399879	143.400044	2	145.033575	145.033764	1	D0
2	143.399879	143.400044	2	145.406402	145.406783	1	D0
[truncated: 63,536 more rows]
