# Supplementary material for: Targeted chromatin conformation analysis identifies novel distal neural enhancers of ZEB2 in pluripotent stem cell differentiation
Source: Hum Mol Genet. 2020 Jul 6;29(15):2535–50. doi: 10.1093/hmg/ddaa141 (PMC7471508; doi:10.1093/hmg/ddaa141)
Supplement: Supplementary_File_2_ddaa141 [file supplementary_file_2_ddaa141.xlsx]

## Sheet: TAD1
label	chr_a	start_a	end_a	chr_b	start_b	end_b	proximities	total_signal	maximum_signal
D0	2	143460000	143480000	2	143460000	143480000	1	865	865
D0	2	143460000	143480000	2	143480000	143500000	8	86	75
D0	2	143460000	143480000	2	145020000	145040000	1	1	1
D0	2	143480000	143500000	2	143480000	143500000	169	25354	2253
D0	2	143480000	143500000	2	143500000	143520000	6	25	17
D0	2	143480000	143500000	2	143520000	143540000	4	4	1
D0	2	143480000	143500000	2	143540000	143560000	3	3	1
D0	2	143480000	143500000	2	143560000	143580000	1	1	1
D0	2	143480000	143500000	2	143600000	143620000	2	2	1
D0	2	143480000	143500000	2	143620000	143640000	1	1	1
D0	2	143480000	143500000	2	143660000	143680000	1	1	1
D0	2	143480000	143500000	2	143680000	143700000	2	2	1
D0	2	143480000	143500000	2	143700000	143720000	3	3	1
D0	2	143480000	143500000	2	143760000	143780000	1	1	1
D0	2	143480000	143500000	2	143780000	143800000	1	1	1
D0	2	143480000	143500000	2	143800000	143820000	1	1	1
D0	2	143480000	143500000	2	143840000	143860000	1	1	1
D0	2	143480000	143500000	2	143860000	143880000	1	1	1
D0	2	143480000	143500000	2	143920000	143940000	1	1	1
D0	2	143480000	143500000	2	143940000	143960000	1	1	1
D0	2	143480000	143500000	2	143960000	143980000	1	1	1
D0	2	143480000	143500000	2	144020000	144040000	2	2	1
D0	2	143480000	143500000	2	144100000	144120000	1	1	1
D0	2	143480000	143500000	2	144160000	144180000	1	1	1
D0	2	143480000	143500000	2	144200000	144220000	1	1	1
D0	2	143480000	143500000	2	144380000	144400000	1	1	1
D0	2	143480000	143500000	2	144440000	144460000	1	2	2
D0	2	143480000	143500000	2	144520000	144540000	1	1	1
D0	2	143480000	143500000	2	144620000	144640000	1	1	1
D0	2	143480000	143500000	2	144800000	144820000	1	1	1
D0	2	143480000	143500000	2	144840000	144860000	1	3	3
D0	2	143480000	143500000	2	144880000	144900000	1	1	1
D0	2	143480000	143500000	2	144980000	145000000	1	1	1
D0	2	143480000	143500000	2	145260000	145280000	1	1	1
D0	2	143480000	143500000	2	145280000	145300000	2	2	1
D0	2	143480000	143500000	2	145360000	145380000	1	1	1
D0	2	143500000	143520000	2	143500000	143520000	131	19224	1446
D0	2	143500000	143520000	2	143520000	143540000	9	103	91
D0	2	143500000	143520000	2	143580000	143600000	3	3	1
D0	2	143500000	143520000	2	143600000	143620000	1	1	1
D0	2	143500000	143520000	2	143620000	143640000	3	3	1
D0	2	143500000	143520000	2	143660000	143680000	1	1	1
D0	2	143500000	143520000	2	143700000	143720000	2	2	1
D0	2	143500000	143520000	2	143720000	143740000	2	2	1
D0	2	143500000	143520000	2	143760000	143780000	1	1	1
D0	2	143500000	143520000	2	143800000	143820000	1	1	1
D0	2	143500000	143520000	2	143940000	143960000	1	2	2
D0	2	143500000	143520000	2	144060000	144080000	1	1	1
D0	2	143500000	143520000	2	144200000	144220000	1	1	1
D0	2	143500000	143520000	2	144380000	144400000	1	1	1
D0	2	143500000	143520000	2	144560000	144580000	1	1	1
D0	2	143500000	143520000	2	144860000	144880000	1	1	1
D0	2	143500000	143520000	2	144880000	144900000	1	1	1
D0	2	143500000	143520000	2	145160000	145180000	1	1	1
D0	2	143500000	143520000	2	145240000	145260000	1	1	1
D0	2	143500000	143520000	2	145400000	145420000	1	1	1
D0	2	143500000	143520000	2	145480000	145500000	1	1	1
D0	2	143500000	143520000	2	145500000	145520000	1	1	1
D0	2	143520000	143540000	2	143520000	143540000	149	15738	1762
D0	2	143520000	143540000	2	143540000	143560000	21	381	358
D0	2	143520000	143540000	2	143600000	143620000	1	1	1
D0	2	143520000	143540000	2	143620000	143640000	1	1	1
D0	2	143520000	143540000	2	143680000	143700000	3	3	1
D0	2	143520000	143540000	2	143700000	143720000	1	1	1
D0	2	143520000	143540000	2	143740000	143760000	1	1	1
D0	2	143520000	143540000	2	143840000	143860000	1	1	1
D0	2	143520000	143540000	2	143860000	143880000	1	1	1
D0	2	143520000	143540000	2	143880000	143900000	1	1	1
D0	2	143520000	143540000	2	144080000	144100000	1	1	1
D0	2	143520000	143540000	2	144180000	144200000	1	1	1
D0	2	143520000	143540000	2	144300000	144320000	1	1	1
D0	2	143520000	143540000	2	144440000	144460000	1	1	1
D0	2	143520000	143540000	2	144560000	144580000	1	1	1
D0	2	143520000	143540000	2	144720000	144740000	1	1	1
D0	2	143520000	143540000	2	144960000	144980000	1	1	1
D0	2	143520000	143540000	2	145140000	145160000	1	1	1
D0	2	143520000	143540000	2	145180000	145200000	1	1	1
D0	2	143540000	143560000	2	143540000	143560000	268	33281	1898
D0	2	143540000	143560000	2	143560000	143580000	6	70	65
D0	2	143540000	143560000	2	143580000	143600000	3	3	1
D0	2	143540000	143560000	2	143600000	143620000	8	10	2
D0	2	143540000	143560000	2	143620000	143640000	1	1	1
D0	2	143540000	143560000	2	143640000	143660000	1	1	1
D0	2	143540000	143560000	2	143660000	143680000	2	2	1
D0	2	143540000	143560000	2	143680000	143700000	1	1	1
D0	2	143540000	143560000	2	143700000	143720000	3	3	1
D0	2	143540000	143560000	2	143720000	143740000	2	2	1
D0	2	143540000	143560000	2	143920000	143940000	1	1	1
D0	2	143540000	143560000	2	143960000	143980000	2	2	1
D0	2	143540000	143560000	2	143980000	144000000	1	1	1
D0	2	143540000	143560000	2	144000000	144020000	2	3	2
D0	2	143540000	143560000	2	144060000	144080000	1	1	1
D0	2	143540000	143560000	2	144140000	144160000	3	3	1
D0	2	143540000	143560000	2	144180000	144200000	1	1	1
D0	2	143540000	143560000	2	144200000	144220000	1	1	1
D0	2	143540000	143560000	2	144240000	144260000	1	1	1
D0	2	143540000	143560000	2	144380000	144400000	1	1	1
D0	2	143540000	143560000	2	144400000	144420000	1	2	2
D0	2	143540000	143560000	2	144480000	144500000	1	1	1
D0	2	143540000	143560000	2	144580000	144600000	1	1	1
D0	2	143540000	143560000	2	144620000	144640000	1	1	1
D0	2	143540000	143560000	2	144680000	144700000	1	1	1
D0	2	143540000	143560000	2	144820000	144840000	1	1	1
D0	2	143540000	143560000	2	144920000	144940000	1	1	1
D0	2	143540000	143560000	2	144980000	145000000	1	1	1
D0	2	143540000	143560000	2	145060000	145080000	2	3	2
D0	2	143540000	143560000	2	145080000	145100000	1	2	2
D0	2	143540000	143560000	2	145100000	145120000	1	1	1
D0	2	143540000	143560000	2	145200000	145220000	1	1	1
D0	2	143540000	143560000	2	145300000	145320000	1	2	2
D0	2	143540000	143560000	2	145320000	145340000	2	2	1
D0	2	143540000	143560000	2	145400000	145420000	2	2	1
D0	2	143540000	143560000	2	145420000	145440000	1	1	1
D0	2	143540000	143560000	2	145440000	145460000	1	1	1
D0	2	143540000	143560000	2	145460000	145480000	1	1	1
D0	2	143560000	143580000	2	143560000	143580000	124	17758	1305
D0	2	143560000	143580000	2	143580000	143600000	15	96	79
D0	2	143560000	143580000	2	143600000	143620000	2	2	1
D0	2	143560000	143580000	2	143620000	143640000	2	2	1
D0	2	143560000	143580000	2	143640000	143660000	3	3	1
D0	2	143560000	143580000	2	143680000	143700000	1	1	1
D0	2	143560000	143580000	2	143700000	143720000	2	2	1
D0	2	143560000	143580000	2	143740000	143760000	1	1	1
D0	2	143560000	143580000	2	143760000	143780000	1	1	1
D0	2	143560000	143580000	2	144000000	144020000	1	1	1
D0	2	143560000	143580000	2	144120000	144140000	1	1	1
D0	2	143560000	143580000	2	144280000	144300000	2	3	2
D0	2	143560000	143580000	2	144340000	144360000	2	2	1
D0	2	143560000	143580000	2	144400000	144420000	1	1	1
D0	2	143560000	143580000	2	144460000	144480000	1	1	1
D0	2	143560000	143580000	2	144500000	144520000	1	1	1
D0	2	143560000	143580000	2	144600000	144620000	1	1	1
D0	2	143560000	143580000	2	144780000	144800000	1	1	1
D0	2	143560000	143580000	2	144840000	144860000	4	4	1
D0	2	143560000	143580000	2	144860000	144880000	1	1	1
D0	2	143560000	143580000	2	145020000	145040000	1	1	1
D0	2	143560000	143580000	2	145120000	145140000	1	1	1
D0	2	143560000	143580000	2	145240000	145260000	1	1	1
D0	2	143560000	143580000	2	145280000	145300000	1	1	1
D0	2	143560000	143580000	2	145300000	145320000	1	1	1
D0	2	143560000	143580000	2	145500000	145520000	1	1	1
D0	2	143580000	143600000	2	143580000	143600000	163	19089	1412
D0	2	143580000	143600000	2	143600000	143620000	9	252	243
D0	2	143580000	143600000	2	143620000	143640000	2	2	1
D0	2	143580000	143600000	2	143660000	143680000	2	2	1
D0	2	143580000	143600000	2	143700000	143720000	2	2	1
D0	2	143580000	143600000	2	143720000	143740000	2	2	1
D0	2	143580000	143600000	2	143740000	143760000	2	2	1
D0	2	143580000	143600000	2	143760000	143780000	1	1	1
D0	2	143580000	143600000	2	143780000	143800000	1	1	1
D0	2	143580000	143600000	2	143860000	143880000	1	1	1
D0	2	143580000	143600000	2	143940000	143960000	1	1	1
D0	2	143580000	143600000	2	144140000	144160000	1	1	1
D0	2	143580000	143600000	2	144360000	144380000	1	1	1
D0	2	143580000	143600000	2	144460000	144480000	1	1	1
D0	2	143580000	143600000	2	144740000	144760000	2	3	2
D0	2	143580000	143600000	2	144760000	144780000	2	2	1
D0	2	143580000	143600000	2	144840000	144860000	1	1	1
D0	2	143580000	143600000	2	145100000	145120000	1	1	1
D0	2	143580000	143600000	2	145220000	145240000	1	1	1
D0	2	143580000	143600000	2	145300000	145320000	1	1	1
D0	2	143580000	143600000	2	145340000	145360000	1	1	1
D0	2	143600000	143620000	2	143600000	143620000	229	31551	1908
D0	2	143600000	143620000	2	143620000	143640000	20	119	91
D0	2	143600000	143620000	2	143640000	143660000	4	4	1
D0	2	143600000	143620000	2	143660000	143680000	1	1	1
D0	2	143600000	143620000	2	143680000	143700000	3	3	1
D0	2	143600000	143620000	2	143700000	143720000	1	1	1
D0	2	143600000	143620000	2	143720000	143740000	2	2	1
D0	2	143600000	143620000	2	143740000	143760000	4	4	1
D0	2	143600000	143620000	2	143780000	143800000	1	1	1
D0	2	143600000	143620000	2	143800000	143820000	1	1	1
D0	2	143600000	143620000	2	143860000	143880000	1	1	1
D0	2	143600000	143620000	2	143880000	143900000	1	1	1
D0	2	143600000	143620000	2	143900000	143920000	1	2	2
D0	2	143600000	143620000	2	143960000	143980000	1	1	1
D0	2	143600000	143620000	2	144020000	144040000	1	1	1
D0	2	143600000	143620000	2	144040000	144060000	1	1	1
D0	2	143600000	143620000	2	144100000	144120000	1	1	1
D0	2	143600000	143620000	2	144200000	144220000	1	1	1
D0	2	143600000	143620000	2	144220000	144240000	1	1	1
D0	2	143600000	143620000	2	144240000	144260000	1	1	1
D0	2	143600000	143620000	2	144380000	144400000	2	2	1
D0	2	143600000	143620000	2	144580000	144600000	1	1	1
D0	2	143600000	143620000	2	144600000	144620000	1	1	1
D0	2	143600000	143620000	2	144660000	144680000	2	2	1
D0	2	143600000	143620000	2	144700000	144720000	2	2	1
D0	2	143600000	143620000	2	144720000	144740000	1	1	1
D0	2	143600000	143620000	2	144860000	144880000	1	1	1
D0	2	143600000	143620000	2	144900000	144920000	2	2	1
D0	2	143600000	143620000	2	144940000	144960000	1	1	1
D0	2	143600000	143620000	2	145000000	145020000	1	1	1
D0	2	143600000	143620000	2	145040000	145060000	1	1	1
D0	2	143600000	143620000	2	145140000	145160000	1	2	2
D0	2	143600000	143620000	2	145240000	145260000	1	1	1
D0	2	143600000	143620000	2	145260000	145280000	2	2	1
D0	2	143600000	143620000	2	145340000	145360000	2	2	1
D0	2	143600000	143620000	2	145440000	145460000	2	2	1
D0	2	143600000	143620000	2	145480000	145500000	1	1	1
D0	2	143620000	143640000	2	143620000	143640000	210	30359	1487
D0	2	143620000	143640000	2	143640000	143660000	14	84	59
D0	2	143620000	143640000	2	143660000	143680000	3	3	1
D0	2	143620000	143640000	2	143680000	143700000	1	1	1
D0	2	143620000	143640000	2	143700000	143720000	4	4	1
D0	2	143620000	143640000	2	143720000	143740000	2	2	1
D0	2	143620000	143640000	2	143740000	143760000	2	2	1
D0	2	143620000	143640000	2	143780000	143800000	1	1	1
D0	2	143620000	143640000	2	143900000	143920000	1	2	2
D0	2	143620000	143640000	2	143920000	143940000	1	1	1
D0	2	143620000	143640000	2	143960000	143980000	2	2	1
D0	2	143620000	143640000	2	143980000	144000000	1	1	1
D0	2	143620000	143640000	2	144020000	144040000	1	1	1
D0	2	143620000	143640000	2	144220000	144240000	2	2	1
D0	2	143620000	143640000	2	144240000	144260000	2	2	1
D0	2	143620000	143640000	2	144300000	144320000	1	1	1
D0	2	143620000	143640000	2	144400000	144420000	1	1	1
D0	2	143620000	143640000	2	144420000	144440000	1	1	1
D0	2	143620000	143640000	2	144440000	144460000	1	1	1
D0	2	143620000	143640000	2	144460000	144480000	1	1	1
D0	2	143620000	143640000	2	144560000	144580000	1	1	1
D0	2	143620000	143640000	2	144660000	144680000	1	1	1
D0	2	143620000	143640000	2	144700000	144720000	1	1	1
D0	2	143620000	143640000	2	144980000	145000000	1	1	1
D0	2	143620000	143640000	2	145020000	145040000	1	1	1
D0	2	143620000	143640000	2	145280000	145300000	1	1	1
D0	2	143620000	143640000	2	145340000	145360000	1	1	1
D0	2	143620000	143640000	2	145440000	145460000	1	1	1
D0	2	143620000	143640000	2	145480000	145500000	1	1	1
D0	2	143640000	143660000	2	143640000	143660000	141	17713	1201
D0	2	143640000	143660000	2	143660000	143680000	4	4	1
D0	2	143640000	143660000	2	143680000	143700000	2	2	1
D0	2	143640000	143660000	2	143700000	143720000	1	1	1
D0	2	143640000	143660000	2	143720000	143740000	3	3	1
D0	2	143640000	143660000	2	143740000	143760000	1	2	2
D0	2	143640000	143660000	2	143760000	143780000	1	1	1
D0	2	143640000	143660000	2	143780000	143800000	1	1	1
D0	2	143640000	143660000	2	143860000	143880000	1	1	1
D0	2	143640000	143660000	2	143880000	143900000	2	2	1
D0	2	143640000	143660000	2	143920000	143940000	1	1	1
D0	2	143640000	143660000	2	143940000	143960000	2	2	1
D0	2	143640000	143660000	2	144100000	144120000	1	1	1
D0	2	143640000	143660000	2	144220000	144240000	2	3	2
D0	2	143640000	143660000	2	144240000	144260000	1	1	1
D0	2	143640000	143660000	2	144280000	144300000	1	1	1
D0	2	143640000	143660000	2	144340000	144360000	1	1	1
D0	2	143640000	143660000	2	144400000	144420000	1	1	1
D0	2	143640000	143660000	2	144420000	144440000	1	1	1
D0	2	143640000	143660000	2	144680000	144700000	1	1	1
D0	2	143640000	143660000	2	144700000	144720000	1	1	1
D0	2	143640000	143660000	2	144740000	144760000	1	1	1
D0	2	143640000	143660000	2	144840000	144860000	1	1	1
D0	2	143640000	143660000	2	144920000	144940000	1	1	1
D0	2	143640000	143660000	2	144940000	144960000	1	1	1
D0	2	143640000	143660000	2	145240000	145260000	2	2	1
D0	2	143640000	143660000	2	145280000	145300000	1	1	1
D0	2	143640000	143660000	2	145320000	145340000	1	1	1
D0	2	143640000	143660000	2	145460000	145480000	1	1	1
D0	2	143640000	143660000	2	145480000	145500000	1	1	1
D0	2	143660000	143680000	2	143660000	143680000	118	16070	1763
D0	2	143660000	143680000	2	143680000	143700000	11	22	11
D0	2	143660000	143680000	2	143700000	143720000	2	2	1
D0	2	143660000	143680000	2	143740000	143760000	1	1	1
D0	2	143660000	143680000	2	143800000	143820000	1	1	1
D0	2	143660000	143680000	2	143880000	143900000	1	1	1
D0	2	143660000	143680000	2	144000000	144020000	1	1	1
D0	2	143660000	143680000	2	144160000	144180000	1	1	1
D0	2	143660000	143680000	2	144360000	144380000	1	1	1
D0	2	143660000	143680000	2	144420000	144440000	1	1	1
D0	2	143660000	143680000	2	144440000	144460000	1	1	1
D0	2	143660000	143680000	2	144620000	144640000	1	1	1
D0	2	143660000	143680000	2	144660000	144680000	1	1	1
D0	2	143660000	143680000	2	144680000	144700000	1	1	1
D0	2	143660000	143680000	2	144740000	144760000	1	1	1
D0	2	143660000	143680000	2	144920000	144940000	2	2	1
D0	2	143660000	143680000	2	145180000	145200000	1	1	1
D0	2	143660000	143680000	2	145200000	145220000	2	2	1
D0	2	143660000	143680000	2	145400000	145420000	2	2	1
D0	2	143680000	143700000	2	143680000	143700000	157	22643	1777
D0	2	143680000	143700000	2	143700000	143720000	23	98	62
D0	2	143680000	143700000	2	143720000	143740000	2	2	1
D0	2	143680000	143700000	2	143740000	143760000	3	3	1
D0	2	143680000	143700000	2	143920000	143940000	1	1	1
D0	2	143680000	143700000	2	144060000	144080000	1	1	1
D0	2	143680000	143700000	2	144080000	144100000	4	4	1
D0	2	143680000	143700000	2	144220000	144240000	1	1	1
D0	2	143680000	143700000	2	144240000	144260000	1	1	1
D0	2	143680000	143700000	2	144460000	144480000	1	1	1
D0	2	143680000	143700000	2	144520000	144540000	1	1	1
D0	2	143680000	143700000	2	144560000	144580000	2	2	1
D0	2	143680000	143700000	2	144640000	144660000	1	1	1
D0	2	143680000	143700000	2	144820000	144840000	1	1	1
D0	2	143680000	143700000	2	144980000	145000000	1	1	1
D0	2	143680000	143700000	2	145200000	145220000	1	2	2
D0	2	143680000	143700000	2	145220000	145240000	1	1	1
D0	2	143680000	143700000	2	145260000	145280000	1	1	1
D0	2	143680000	143700000	2	145280000	145300000	1	1	1
D0	2	143680000	143700000	2	145300000	145320000	1	1	1
D0	2	143700000	143720000	2	143700000	143720000	139	19798	1667
D0	2	143700000	143720000	2	143720000	143740000	18	48	22
D0	2	143700000	143720000	2	143740000	143760000	3	3	1
D0	2	143700000	143720000	2	143760000	143780000	1	1	1
D0	2	143700000	143720000	2	143780000	143800000	3	3	1
D0	2	143700000	143720000	2	143900000	143920000	1	1	1
D0	2	143700000	143720000	2	143960000	143980000	1	1	1
D0	2	143700000	143720000	2	144080000	144100000	1	1	1
D0	2	143700000	143720000	2	144200000	144220000	1	1	1
D0	2	143700000	143720000	2	144460000	144480000	1	1	1
D0	2	143700000	143720000	2	144500000	144520000	1	1	1
D0	2	143700000	143720000	2	144580000	144600000	1	1	1
D0	2	143700000	143720000	2	144640000	144660000	2	2	1
D0	2	143700000	143720000	2	144880000	144900000	1	2	2
D0	2	143700000	143720000	2	145080000	145100000	1	1	1
D0	2	143700000	143720000	2	145220000	145240000	1	1	1
D0	2	143700000	143720000	2	145360000	145380000	1	1	1
D0	2	143700000	143720000	2	145480000	145500000	1	2	2
D0	2	143700000	143720000	2	145500000	145520000	1	1	1
D0	2	143720000	143740000	2	143720000	143740000	218	38399	2597
D0	2	143720000	143740000	2	143740000	143760000	22	200	134
D0	2	143720000	143740000	2	143760000	143780000	1	1	1
D0	2	143720000	143740000	2	143800000	143820000	1	1	1
D0	2	143720000	143740000	2	143840000	143860000	1	1	1
D0	2	143720000	143740000	2	143900000	143920000	3	3	1
D0	2	143720000	143740000	2	144020000	144040000	1	1	1
D0	2	143720000	143740000	2	144040000	144060000	1	1	1
D0	2	143720000	143740000	2	144060000	144080000	2	2	1
D0	2	143720000	143740000	2	144140000	144160000	1	1	1
D0	2	143720000	143740000	2	144160000	144180000	2	2	1
D0	2	143720000	143740000	2	144180000	144200000	1	1	1
D0	2	143720000	143740000	2	144220000	144240000	1	1	1
D0	2	143720000	143740000	2	144240000	144260000	2	2	1
D0	2	143720000	143740000	2	144260000	144280000	1	1	1
D0	2	143720000	143740000	2	144280000	144300000	1	1	1
D0	2	143720000	143740000	2	144320000	144340000	1	1	1
D0	2	143720000	143740000	2	144340000	144360000	1	1	1
D0	2	143720000	143740000	2	144460000	144480000	1	1	1
D0	2	143720000	143740000	2	144700000	144720000	1	1	1
D0	2	143720000	143740000	2	144720000	144740000	1	1	1
D0	2	143720000	143740000	2	144740000	144760000	1	1	1
D0	2	143720000	143740000	2	144880000	144900000	2	2	1
D0	2	143720000	143740000	2	144900000	144920000	1	1	1
D0	2	143720000	143740000	2	144940000	144960000	1	1	1
D0	2	143720000	143740000	2	145000000	145020000	1	1	1
D0	2	143720000	143740000	2	145160000	145180000	1	1	1
D0	2	143720000	143740000	2	145220000	145240000	1	1	1
D0	2	143720000	143740000	2	145280000	145300000	1	1	1
D0	2	143720000	143740000	2	145340000	145360000	2	2	1
D0	2	143720000	143740000	2	145380000	145400000	1	1	1
D0	2	143720000	143740000	2	145480000	145500000	1	1	1
D0	2	143720000	143740000	2	145500000	145520000	1	1	1
D0	2	143740000	143760000	2	143740000	143760000	231	34437	1637
D0	2	143740000	143760000	2	143760000	143780000	12	89	74
D0	2	143740000	143760000	2	143780000	143800000	5	5	1
D0	2	143740000	143760000	2	143800000	143820000	2	2	1
D0	2	143740000	143760000	2	143840000	143860000	1	1	1
D0	2	143740000	143760000	2	143860000	143880000	1	1	1
D0	2	143740000	143760000	2	143900000	143920000	1	2	2
D0	2	143740000	143760000	2	143920000	143940000	1	1	1
D0	2	143740000	143760000	2	143960000	143980000	1	1	1
D0	2	143740000	143760000	2	144020000	144040000	1	1	1
D0	2	143740000	143760000	2	144100000	144120000	2	2	1
D0	2	143740000	143760000	2	144180000	144200000	1	1	1
D0	2	143740000	143760000	2	144300000	144320000	2	3	2
D0	2	143740000	143760000	2	144360000	144380000	1	1	1
D0	2	143740000	143760000	2	144380000	144400000	1	1	1
D0	2	143740000	143760000	2	144400000	144420000	1	2	2
D0	2	143740000	143760000	2	144440000	144460000	1	1	1
D0	2	143740000	143760000	2	144460000	144480000	2	4	2
D0	2	143740000	143760000	2	144540000	144560000	1	1	1
D0	2	143740000	143760000	2	144620000	144640000	1	2	2
D0	2	143740000	143760000	2	144680000	144700000	1	2	2
D0	2	143740000	143760000	2	144700000	144720000	1	1	1
D0	2	143740000	143760000	2	144740000	144760000	1	1	1
D0	2	143740000	143760000	2	144760000	144780000	1	1	1
D0	2	143740000	143760000	2	144780000	144800000	1	1	1
D0	2	143740000	143760000	2	144820000	144840000	1	1	1
D0	2	143740000	143760000	2	144920000	144940000	2	2	1
D0	2	143740000	143760000	2	144980000	145000000	1	1	1
D0	2	143740000	143760000	2	145100000	145120000	2	2	1
D0	2	143740000	143760000	2	145140000	145160000	1	1	1
D0	2	143740000	143760000	2	145240000	145260000	1	1	1
D0	2	143740000	143760000	2	145400000	145420000	2	2	1
D0	2	143760000	143780000	2	143760000	143780000	132	13914	1267
D0	2	143760000	143780000	2	143780000	143800000	7	106	98
D0	2	143760000	143780000	2	143800000	143820000	1	2	2
D0	2	143760000	143780000	2	143820000	143840000	1	1	1
D0	2	143760000	143780000	2	143860000	143880000	1	1	1
D0	2	143760000	143780000	2	143980000	144000000	1	1	1
D0	2	143760000	143780000	2	144040000	144060000	2	2	1
D0	2	143760000	143780000	2	144180000	144200000	2	2	1
D0	2	143760000	143780000	2	144280000	144300000	1	1	1
D0	2	143760000	143780000	2	144320000	144340000	1	1	1
D0	2	143760000	143780000	2	144500000	144520000	1	1	1
D0	2	143760000	143780000	2	144560000	144580000	1	1	1
D0	2	143760000	143780000	2	144640000	144660000	1	1	1
D0	2	143760000	143780000	2	144700000	144720000	1	1	1
D0	2	143760000	143780000	2	144740000	144760000	1	1	1
D0	2	143760000	143780000	2	144860000	144880000	1	1	1
D0	2	143760000	143780000	2	144960000	144980000	1	1	1
D0	2	143760000	143780000	2	145100000	145120000	1	1	1
D0	2	143760000	143780000	2	145120000	145140000	1	1	1
D0	2	143760000	143780000	2	145420000	145440000	1	1	1
D0	2	143760000	143780000	2	145480000	145500000	1	2	2
D0	2	143780000	143800000	2	143780000	143800000	194	29245	1548
D0	2	143780000	143800000	2	143800000	143820000	7	18	10
D0	2	143780000	143800000	2	143840000	143860000	2	4	2
D0	2	143780000	143800000	2	143860000	143880000	1	1	1
D0	2	143780000	143800000	2	143880000	143900000	2	2	1
D0	2	143780000	143800000	2	143900000	143920000	1	1	1
D0	2	143780000	143800000	2	143940000	143960000	3	3	1
D0	2	143780000	143800000	2	143980000	144000000	2	2	1
D0	2	143780000	143800000	2	144060000	144080000	1	1	1
D0	2	143780000	143800000	2	144120000	144140000	1	1	1
D0	2	143780000	143800000	2	144140000	144160000	2	2	1
D0	2	143780000	143800000	2	144320000	144340000	1	1	1
D0	2	143780000	143800000	2	144360000	144380000	1	1	1
D0	2	143780000	143800000	2	144440000	144460000	2	3	2
D0	2	143780000	143800000	2	144460000	144480000	1	1	1
D0	2	143780000	143800000	2	144500000	144520000	1	1	1
D0	2	143780000	143800000	2	144520000	144540000	1	1	1
D0	2	143780000	143800000	2	144580000	144600000	1	1	1
D0	2	143780000	143800000	2	144600000	144620000	1	1	1
D0	2	143780000	143800000	2	144720000	144740000	1	1	1
D0	2	143780000	143800000	2	144760000	144780000	1	1	1
D0	2	143780000	143800000	2	144780000	144800000	1	1	1
D0	2	143780000	143800000	2	144800000	144820000	1	1	1
D0	2	143780000	143800000	2	144900000	144920000	1	1	1
D0	2	143780000	143800000	2	144920000	144940000	1	1	1
D0	2	143780000	143800000	2	145000000	145020000	1	1	1
D0	2	143780000	143800000	2	145040000	145060000	1	1	1
D0	2	143780000	143800000	2	145100000	145120000	1	1	1
D0	2	143780000	143800000	2	145140000	145160000	1	1	1
D0	2	143780000	143800000	2	145160000	145180000	2	2	1
D0	2	143780000	143800000	2	145460000	145480000	1	1	1
D0	2	143780000	143800000	2	145480000	145500000	1	3	3
D0	2	143780000	143800000	2	145500000	145520000	1	1	1
D0	2	143800000	143820000	2	143800000	143820000	144	16542	2299
D0	2	143800000	143820000	2	143820000	143840000	23	175	144
D0	2	143800000	143820000	2	143840000	143860000	2	2	1
D0	2	143800000	143820000	2	143860000	143880000	5	7	3
D0	2	143800000	143820000	2	143880000	143900000	3	5	2
D0	2	143800000	143820000	2	143900000	143920000	2	2	1
D0	2	143800000	143820000	2	143960000	143980000	2	2	1
D0	2	143800000	143820000	2	143980000	144000000	3	4	2
D0	2	143800000	143820000	2	144000000	144020000	4	5	2
D0	2	143800000	143820000	2	144040000	144060000	1	1	1
D0	2	143800000	143820000	2	144060000	144080000	2	2	1
D0	2	143800000	143820000	2	144080000	144100000	1	1	1
D0	2	143800000	143820000	2	144140000	144160000	2	2	1
D0	2	143800000	143820000	2	144160000	144180000	1	1	1
D0	2	143800000	143820000	2	144240000	144260000	1	1	1
D0	2	143800000	143820000	2	144280000	144300000	1	1	1
D0	2	143800000	143820000	2	144300000	144320000	1	1	1
D0	2	143800000	143820000	2	144420000	144440000	1	4	4
D0	2	143800000	143820000	2	144460000	144480000	1	1	1
D0	2	143800000	143820000	2	144480000	144500000	1	1	1
D0	2	143800000	143820000	2	144540000	144560000	2	2	1
D0	2	143800000	143820000	2	144560000	144580000	1	1	1
D0	2	143800000	143820000	2	144580000	144600000	1	1	1
D0	2	143800000	143820000	2	144700000	144720000	1	1	1
D0	2	143800000	143820000	2	144740000	144760000	2	2	1
D0	2	143800000	143820000	2	144780000	144800000	1	1	1
D0	2	143800000	143820000	2	144820000	144840000	1	1	1
D0	2	143800000	143820000	2	144920000	144940000	1	2	2
D0	2	143800000	143820000	2	144960000	144980000	1	1	1
D0	2	143800000	143820000	2	145020000	145040000	1	1	1
D0	2	143820000	143840000	2	143820000	143840000	156	25108	2184
D0	2	143820000	143840000	2	143840000	143860000	21	45	11
D0	2	143820000	143840000	2	143860000	143880000	3	3	1
D0	2	143820000	143840000	2	143880000	143900000	4	4	1
D0	2	143820000	143840000	2	143900000	143920000	1	1	1
D0	2	143820000	143840000	2	143920000	143940000	2	2	1
D0	2	143820000	143840000	2	143960000	143980000	2	2	1
D0	2	143820000	143840000	2	144000000	144020000	2	2	1
D0	2	143820000	143840000	2	144020000	144040000	1	2	2
D0	2	143820000	143840000	2	144040000	144060000	1	3	3
D0	2	143820000	143840000	2	144200000	144220000	1	1	1
D0	2	143820000	143840000	2	144220000	144240000	1	1	1
D0	2	143820000	143840000	2	144380000	144400000	1	1	1
D0	2	143820000	143840000	2	144520000	144540000	1	1	1
D0	2	143820000	143840000	2	144540000	144560000	1	2	2
D0	2	143820000	143840000	2	144560000	144580000	1	1	1
D0	2	143820000	143840000	2	144580000	144600000	2	2	1
D0	2	143820000	143840000	2	144600000	144620000	1	1	1
D0	2	143820000	143840000	2	144660000	144680000	2	2	1
D0	2	143820000	143840000	2	144760000	144780000	2	2	1
D0	2	143820000	143840000	2	144920000	144940000	1	2	2
D0	2	143820000	143840000	2	145100000	145120000	1	1	1
D0	2	143820000	143840000	2	145160000	145180000	1	1	1
D0	2	143820000	143840000	2	145220000	145240000	1	1	1
D0	2	143820000	143840000	2	145380000	145400000	2	2	1
D0	2	143820000	143840000	2	145420000	145440000	1	1	1
D0	2	143820000	143840000	2	145460000	145480000	1	2	2
D0	2	143820000	143840000	2	145480000	145500000	1	1	1
D0	2	143820000	143840000	2	145500000	145520000	1	1	1
D0	2	143840000	143860000	2	143840000	143860000	84	11458	1507
D0	2	143840000	143860000	2	143860000	143880000	10	50	39
D0	2	143840000	143860000	2	143880000	143900000	2	2	1
D0	2	143840000	143860000	2	143920000	143940000	3	3	1
D0	2	143840000	143860000	2	143940000	143960000	1	1	1
D0	2	143840000	143860000	2	143980000	144000000	1	1	1
D0	2	143840000	143860000	2	144020000	144040000	1	1	1
D0	2	143840000	143860000	2	144060000	144080000	1	1	1
D0	2	143840000	143860000	2	144140000	144160000	1	1	1
D0	2	143840000	143860000	2	144320000	144340000	1	1	1
D0	2	143840000	143860000	2	144360000	144380000	1	1	1
D0	2	143840000	143860000	2	144380000	144400000	1	1	1
D0	2	143840000	143860000	2	144560000	144580000	1	1	1
D0	2	143840000	143860000	2	144580000	144600000	1	2	2
D0	2	143840000	143860000	2	144680000	144700000	1	1	1
D0	2	143840000	143860000	2	144700000	144720000	1	1	1
D0	2	143840000	143860000	2	144760000	144780000	1	1	1
D0	2	143840000	143860000	2	144880000	144900000	1	1	1
D0	2	143840000	143860000	2	144920000	144940000	1	1	1
D0	2	143840000	143860000	2	144980000	145000000	1	1	1
D0	2	143840000	143860000	2	145060000	145080000	1	1	1
D0	2	143840000	143860000	2	145160000	145180000	1	1	1
D0	2	143860000	143880000	2	143860000	143880000	186	28329	1825
D0	2	143860000	143880000	2	143880000	143900000	20	88	64
D0	2	143860000	143880000	2	143900000	143920000	2	2	1
D0	2	143860000	143880000	2	143920000	143940000	1	1	1
D0	2	143860000	143880000	2	143940000	143960000	2	2	1
D0	2	143860000	143880000	2	143960000	143980000	6	7	2
D0	2	143860000	143880000	2	143980000	144000000	2	2	1
D0	2	143860000	143880000	2	144000000	144020000	7	7	1
D0	2	143860000	143880000	2	144040000	144060000	1	1	1
D0	2	143860000	143880000	2	144060000	144080000	2	2	1
D0	2	143860000	143880000	2	144080000	144100000	1	1	1
D0	2	143860000	143880000	2	144100000	144120000	1	1	1
D0	2	143860000	143880000	2	144160000	144180000	1	1	1
D0	2	143860000	143880000	2	144180000	144200000	1	2	2
D0	2	143860000	143880000	2	144200000	144220000	1	1	1
D0	2	143860000	143880000	2	144220000	144240000	1	1	1
D0	2	143860000	143880000	2	144320000	144340000	1	1	1
D0	2	143860000	143880000	2	144360000	144380000	2	2	1
D0	2	143860000	143880000	2	144420000	144440000	2	2	1
D0	2	143860000	143880000	2	144480000	144500000	2	3	2
D0	2	143860000	143880000	2	144520000	144540000	1	1	1
D0	2	143860000	143880000	2	144640000	144660000	1	2	2
D0	2	143860000	143880000	2	144700000	144720000	1	1	1
D0	2	143860000	143880000	2	144760000	144780000	2	2	1
D0	2	143860000	143880000	2	144780000	144800000	1	1	1
D0	2	143860000	143880000	2	144840000	144860000	1	1	1
D0	2	143860000	143880000	2	144900000	144920000	1	1	1
D0	2	143860000	143880000	2	144960000	144980000	1	1	1
D0	2	143860000	143880000	2	144980000	145000000	1	1	1
D0	2	143860000	143880000	2	145040000	145060000	1	1	1
D0	2	143860000	143880000	2	145060000	145080000	1	1	1
D0	2	143860000	143880000	2	145160000	145180000	1	1	1
D0	2	143860000	143880000	2	145400000	145420000	1	2	2
D0	2	143860000	143880000	2	145460000	145480000	1	1	1
D0	2	143860000	143880000	2	145500000	145520000	1	2	2
D0	2	143880000	143900000	2	143880000	143900000	211	30237	1939
D0	2	143880000	143900000	2	143900000	143920000	10	50	29
D0	2	143880000	143900000	2	143920000	143940000	4	5	2
D0	2	143880000	143900000	2	143940000	143960000	5	6	2
D0	2	143880000	143900000	2	143960000	143980000	4	4	1
D0	2	143880000	143900000	2	143980000	144000000	3	3	1
D0	2	143880000	143900000	2	144000000	144020000	2	2	1
D0	2	143880000	143900000	2	144020000	144040000	5	6	2
D0	2	143880000	143900000	2	144040000	144060000	1	1	1
D0	2	143880000	143900000	2	144060000	144080000	1	1	1
D0	2	143880000	143900000	2	144080000	144100000	3	3	1
D0	2	143880000	143900000	2	144120000	144140000	1	1	1
D0	2	143880000	143900000	2	144140000	144160000	2	2	1
D0	2	143880000	143900000	2	144200000	144220000	1	1	1
D0	2	143880000	143900000	2	144220000	144240000	1	1	1
D0	2	143880000	143900000	2	144260000	144280000	1	1	1
D0	2	143880000	143900000	2	144340000	144360000	1	1	1
D0	2	143880000	143900000	2	144380000	144400000	1	1	1
D0	2	143880000	143900000	2	144400000	144420000	1	1	1
D0	2	143880000	143900000	2	144420000	144440000	3	3	1
D0	2	143880000	143900000	2	144540000	144560000	1	2	2
D0	2	143880000	143900000	2	144560000	144580000	1	1	1
D0	2	143880000	143900000	2	144640000	144660000	1	1	1
D0	2	143880000	143900000	2	144700000	144720000	2	2	1
D0	2	143880000	143900000	2	144840000	144860000	1	1	1
D0	2	143880000	143900000	2	144880000	144900000	2	2	1
D0	2	143880000	143900000	2	144960000	144980000	1	1	1
D0	2	143880000	143900000	2	145060000	145080000	1	2	2
D0	2	143880000	143900000	2	145080000	145100000	1	1	1
D0	2	143880000	143900000	2	145140000	145160000	2	2	1
D0	2	143880000	143900000	2	145180000	145200000	1	1	1
D0	2	143880000	143900000	2	145220000	145240000	2	2	1
D0	2	143880000	143900000	2	145280000	145300000	1	1	1
D0	2	143880000	143900000	2	145300000	145320000	1	1	1
D0	2	143880000	143900000	2	145360000	145380000	1	1	1
D0	2	143900000	143920000	2	143900000	143920000	150	23733	1990
D0	2	143900000	143920000	2	143920000	143940000	8	67	59
D0	2	143900000	143920000	2	143940000	143960000	2	2	1
D0	2	143900000	143920000	2	143960000	143980000	3	3	1
D0	2	143900000	143920000	2	143980000	144000000	2	3	2
D0	2	143900000	143920000	2	144000000	144020000	5	6	2
D0	2	143900000	143920000	2	144020000	144040000	3	4	2
D0	2	143900000	143920000	2	144040000	144060000	3	3	1
D0	2	143900000	143920000	2	144080000	144100000	1	1	1
D0	2	143900000	143920000	2	144100000	144120000	2	3	2
D0	2	143900000	143920000	2	144120000	144140000	3	3	1
D0	2	143900000	143920000	2	144140000	144160000	1	1	1
D0	2	143900000	143920000	2	144160000	144180000	2	2	1
D0	2	143900000	143920000	2	144200000	144220000	1	1	1
D0	2	143900000	143920000	2	144220000	144240000	2	2	1
D0	2	143900000	143920000	2	144240000	144260000	1	1	1
D0	2	143900000	143920000	2	144260000	144280000	3	3	1
D0	2	143900000	143920000	2	144300000	144320000	2	2	1
D0	2	143900000	143920000	2	144340000	144360000	1	1	1
D0	2	143900000	143920000	2	144380000	144400000	1	2	2
D0	2	143900000	143920000	2	144400000	144420000	1	1	1
D0	2	143900000	143920000	2	144420000	144440000	2	2	1
D0	2	143900000	143920000	2	144480000	144500000	1	1	1
D0	2	143900000	143920000	2	144540000	144560000	1	1	1
D0	2	143900000	143920000	2	144580000	144600000	1	1	1
D0	2	143900000	143920000	2	144600000	144620000	1	1	1
D0	2	143900000	143920000	2	144640000	144660000	1	1	1
D0	2	143900000	143920000	2	144660000	144680000	1	2	2
D0	2	143900000	143920000	2	144720000	144740000	1	1	1
D0	2	143900000	143920000	2	144740000	144760000	1	1	1
D0	2	143900000	143920000	2	144780000	144800000	1	1	1
D0	2	143900000	143920000	2	144840000	144860000	1	1	1
D0	2	143900000	143920000	2	144880000	144900000	1	1	1
D0	2	143900000	143920000	2	144980000	145000000	1	1	1
D0	2	143900000	143920000	2	145080000	145100000	1	1	1
D0	2	143900000	143920000	2	145220000	145240000	1	1	1
D0	2	143900000	143920000	2	145280000	145300000	1	1	1
D0	2	143900000	143920000	2	145360000	145380000	2	2	1
D0	2	143900000	143920000	2	145400000	145420000	2	2	1
D0	2	143900000	143920000	2	145420000	145440000	1	1	1
D0	2	143900000	143920000	2	145500000	145520000	1	1	1
D0	2	143920000	143940000	2	143920000	143940000	162	27563	2453
D0	2	143920000	143940000	2	143940000	143960000	11	59	48
D0	2	143920000	143940000	2	143960000	143980000	4	4	1
D0	2	143920000	143940000	2	143980000	144000000	5	6	2
D0	2	143920000	143940000	2	144000000	144020000	6	7	2
D0	2	143920000	143940000	2	144020000	144040000	2	2	1
D0	2	143920000	143940000	2	144040000	144060000	3	4	2
D0	2	143920000	143940000	2	144080000	144100000	1	1	1
D0	2	143920000	143940000	2	144100000	144120000	3	3	1
D0	2	143920000	143940000	2	144120000	144140000	2	3	2
D0	2	143920000	143940000	2	144180000	144200000	4	5	2
D0	2	143920000	143940000	2	144300000	144320000	1	1	1
D0	2	143920000	143940000	2	144320000	144340000	1	2	2
D0	2	143920000	143940000	2	144380000	144400000	2	2	1
D0	2	143920000	143940000	2	144400000	144420000	2	2	1
D0	2	143920000	143940000	2	144540000	144560000	2	2	1
D0	2	143920000	143940000	2	144580000	144600000	1	2	2
D0	2	143920000	143940000	2	144680000	144700000	2	3	2
D0	2	143920000	143940000	2	144700000	144720000	1	1	1
D0	2	143920000	143940000	2	144720000	144740000	1	2	2
D0	2	143920000	143940000	2	144740000	144760000	1	1	1
D0	2	143920000	143940000	2	144760000	144780000	1	1	1
D0	2	143920000	143940000	2	144780000	144800000	1	1	1
D0	2	143920000	143940000	2	144840000	144860000	1	1	1
D0	2	143920000	143940000	2	144920000	144940000	1	1	1
D0	2	143920000	143940000	2	144940000	144960000	1	1	1
D0	2	143920000	143940000	2	144980000	145000000	1	1	1
D0	2	143920000	143940000	2	145040000	145060000	1	1	1
D0	2	143920000	143940000	2	145140000	145160000	1	1	1
D0	2	143920000	143940000	2	145160000	145180000	2	2	1
D0	2	143920000	143940000	2	145200000	145220000	1	4	4
D0	2	143920000	143940000	2	145260000	145280000	1	1	1
D0	2	143920000	143940000	2	145280000	145300000	2	2	1
D0	2	143920000	143940000	2	145320000	145340000	1	1	1
D0	2	143920000	143940000	2	145420000	145440000	1	1	1
D0	2	143920000	143940000	2	145440000	145460000	1	2	2
D0	2	143920000	143940000	2	145500000	145520000	1	1	1
D0	2	143940000	143960000	2	143940000	143960000	230	33515	1700
D0	2	143940000	143960000	2	143960000	143980000	16	175	158
D0	2	143940000	143960000	2	143980000	144000000	7	7	1
D0	2	143940000	143960000	2	144000000	144020000	8	9	2
D0	2	143940000	143960000	2	144020000	144040000	4	5	2
D0	2	143940000	143960000	2	144040000	144060000	2	3	2
D0	2	143940000	143960000	2	144100000	144120000	1	1	1
D0	2	143940000	143960000	2	144120000	144140000	1	2	2
D0	2	143940000	143960000	2	144140000	144160000	1	1	1
D0	2	143940000	143960000	2	144160000	144180000	1	1	1
D0	2	143940000	143960000	2	144180000	144200000	2	2	1
D0	2	143940000	143960000	2	144200000	144220000	2	2	1
D0	2	143940000	143960000	2	144220000	144240000	2	3	2
D0	2	143940000	143960000	2	144260000	144280000	3	4	2
D0	2	143940000	143960000	2	144320000	144340000	1	1	1
D0	2	143940000	143960000	2	144340000	144360000	1	1	1
D0	2	143940000	143960000	2	144400000	144420000	1	1	1
D0	2	143940000	143960000	2	144460000	144480000	1	1	1
D0	2	143940000	143960000	2	144520000	144540000	1	1	1
D0	2	143940000	143960000	2	144540000	144560000	1	1	1
D0	2	143940000	143960000	2	144580000	144600000	2	3	2
D0	2	143940000	143960000	2	144620000	144640000	1	1	1
D0	2	143940000	143960000	2	144640000	144660000	1	1	1
D0	2	143940000	143960000	2	144680000	144700000	2	3	2
D0	2	143940000	143960000	2	144840000	144860000	1	1	1
D0	2	143940000	143960000	2	144860000	144880000	2	2	1
D0	2	143940000	143960000	2	144880000	144900000	1	1	1
D0	2	143940000	143960000	2	144940000	144960000	1	1	1
D0	2	143940000	143960000	2	144960000	144980000	1	1	1
D0	2	143940000	143960000	2	144980000	145000000	1	1	1
D0	2	143940000	143960000	2	145000000	145020000	1	1	1
D0	2	143940000	143960000	2	145020000	145040000	1	1	1
D0	2	143940000	143960000	2	145040000	145060000	1	1	1
D0	2	143940000	143960000	2	145080000	145100000	2	3	2
D0	2	143940000	143960000	2	145120000	145140000	1	1	1
D0	2	143940000	143960000	2	145180000	145200000	1	1	1
D0	2	143940000	143960000	2	145220000	145240000	2	2	1
D0	2	143940000	143960000	2	145280000	145300000	1	1	1
D0	2	143940000	143960000	2	145360000	145380000	2	2	1
D0	2	143940000	143960000	2	145380000	145400000	1	1	1
D0	2	143940000	143960000	2	145440000	145460000	1	1	1
D0	2	143960000	143980000	2	143960000	143980000	195	40203	2094
D0	2	143960000	143980000	2	143980000	144000000	18	132	108
D0	2	143960000	143980000	2	144000000	144020000	4	4	1
D0	2	143960000	143980000	2	144020000	144040000	3	4	2
D0	2	143960000	143980000	2	144040000	144060000	3	3	1
D0	2	143960000	143980000	2	144060000	144080000	1	1	1
D0	2	143960000	143980000	2	144100000	144120000	1	1	1
D0	2	143960000	143980000	2	144120000	144140000	1	1	1
D0	2	143960000	143980000	2	144140000	144160000	1	2	2
D0	2	143960000	143980000	2	144180000	144200000	1	1	1
D0	2	143960000	143980000	2	144220000	144240000	3	5	2
D0	2	143960000	143980000	2	144240000	144260000	1	1	1
D0	2	143960000	143980000	2	144260000	144280000	1	1	1
D0	2	143960000	143980000	2	144280000	144300000	2	2	1
D0	2	143960000	143980000	2	144300000	144320000	1	1	1
D0	2	143960000	143980000	2	144360000	144380000	1	1	1
D0	2	143960000	143980000	2	144460000	144480000	2	2	1
D0	2	143960000	143980000	2	144620000	144640000	1	1	1
D0	2	143960000	143980000	2	144640000	144660000	1	1	1
D0	2	143960000	143980000	2	144660000	144680000	1	1	1
D0	2	143960000	143980000	2	144740000	144760000	2	2	1
D0	2	143960000	143980000	2	144800000	144820000	2	3	2
D0	2	143960000	143980000	2	144860000	144880000	1	1	1
D0	2	143960000	143980000	2	144880000	144900000	1	1	1
D0	2	143960000	143980000	2	144980000	145000000	1	2	2
D0	2	143960000	143980000	2	145060000	145080000	1	1	1
D0	2	143960000	143980000	2	145100000	145120000	1	1	1
D0	2	143960000	143980000	2	145160000	145180000	1	1	1
D0	2	143960000	143980000	2	145180000	145200000	1	1	1
D0	2	143960000	143980000	2	145280000	145300000	1	1	1
D0	2	143960000	143980000	2	145300000	145320000	2	2	1
D0	2	143960000	143980000	2	145400000	145420000	1	1	1
D0	2	143980000	144000000	2	143980000	144000000	162	28717	1843
D0	2	143980000	144000000	2	144000000	144020000	16	255	238
D0	2	143980000	144000000	2	144020000	144040000	3	3	1
D0	2	143980000	144000000	2	144040000	144060000	2	2	1
D0	2	143980000	144000000	2	144060000	144080000	3	3	1
D0	2	143980000	144000000	2	144080000	144100000	1	1	1
D0	2	143980000	144000000	2	144100000	144120000	1	1	1
D0	2	143980000	144000000	2	144180000	144200000	1	1	1
D0	2	143980000	144000000	2	144200000	144220000	1	1	1
D0	2	143980000	144000000	2	144220000	144240000	1	1	1
D0	2	143980000	144000000	2	144260000	144280000	2	2	1
D0	2	143980000	144000000	2	144280000	144300000	1	1	1
D0	2	143980000	144000000	2	144300000	144320000	3	3	1
D0	2	143980000	144000000	2	144320000	144340000	1	1	1
D0	2	143980000	144000000	2	144340000	144360000	1	1	1
D0	2	143980000	144000000	2	144420000	144440000	1	1	1
D0	2	143980000	144000000	2	144440000	144460000	2	2	1
D0	2	143980000	144000000	2	144460000	144480000	1	1	1
D0	2	143980000	144000000	2	144520000	144540000	1	2	2
D0	2	143980000	144000000	2	144640000	144660000	1	1	1
D0	2	143980000	144000000	2	144720000	144740000	2	2	1
D0	2	143980000	144000000	2	144740000	144760000	1	1	1
D0	2	143980000	144000000	2	144880000	144900000	1	1	1
D0	2	143980000	144000000	2	144920000	144940000	1	1	1
D0	2	143980000	144000000	2	144980000	145000000	1	1	1
D0	2	143980000	144000000	2	145000000	145020000	1	1	1
D0	2	143980000	144000000	2	145060000	145080000	2	2	1
D0	2	143980000	144000000	2	145200000	145220000	1	1	1
D0	2	143980000	144000000	2	145220000	145240000	1	1	1
D0	2	143980000	144000000	2	145280000	145300000	1	1	1
D0	2	143980000	144000000	2	145480000	145500000	1	1	1
D0	2	144000000	144020000	2	144000000	144020000	300	42835	1622
D0	2	144000000	144020000	2	144020000	144040000	10	34	19
D0	2	144000000	144020000	2	144040000	144060000	5	6	2
D0	2	144000000	144020000	2	144060000	144080000	3	3	1
D0	2	144000000	144020000	2	144080000	144100000	2	2	1
D0	2	144000000	144020000	2	144100000	144120000	5	5	1
D0	2	144000000	144020000	2	144120000	144140000	2	2	1
D0	2	144000000	144020000	2	144140000	144160000	2	3	2
D0	2	144000000	144020000	2	144160000	144180000	1	1	1
D0	2	144000000	144020000	2	144180000	144200000	1	1	1
D0	2	144000000	144020000	2	144240000	144260000	2	2	1
D0	2	144000000	144020000	2	144300000	144320000	1	1	1
D0	2	144000000	144020000	2	144340000	144360000	1	1	1
D0	2	144000000	144020000	2	144360000	144380000	3	3	1
D0	2	144000000	144020000	2	144380000	144400000	2	2	1
D0	2	144000000	144020000	2	144420000	144440000	2	2	1
D0	2	144000000	144020000	2	144460000	144480000	2	2	1
D0	2	144000000	144020000	2	144500000	144520000	1	1	1
D0	2	144000000	144020000	2	144520000	144540000	1	2	2
D0	2	144000000	144020000	2	144560000	144580000	1	1	1
D0	2	144000000	144020000	2	144640000	144660000	1	2	2
D0	2	144000000	144020000	2	144700000	144720000	1	2	2
D0	2	144000000	144020000	2	144740000	144760000	1	2	2
D0	2	144000000	144020000	2	144780000	144800000	1	1	1
D0	2	144000000	144020000	2	144820000	144840000	1	1	1
D0	2	144000000	144020000	2	144840000	144860000	1	1	1
D0	2	144000000	144020000	2	144880000	144900000	3	3	1
D0	2	144000000	144020000	2	145000000	145020000	1	1	1
D0	2	144000000	144020000	2	145200000	145220000	1	1	1
D0	2	144000000	144020000	2	145240000	145260000	1	2	2
D0	2	144000000	144020000	2	145340000	145360000	2	2	1
D0	2	144000000	144020000	2	145380000	145400000	1	1	1
D0	2	144000000	144020000	2	145400000	145420000	1	1	1
D0	2	144000000	144020000	2	145460000	145480000	2	3	2
D0	2	144020000	144040000	2	144020000	144040000	192	30838	2083
D0	2	144020000	144040000	2	144040000	144060000	12	96	80
D0	2	144020000	144040000	2	144060000	144080000	2	3	2
D0	2	144020000	144040000	2	144080000	144100000	1	1	1
D0	2	144020000	144040000	2	144140000	144160000	2	2	1
D0	2	144020000	144040000	2	144180000	144200000	2	2	1
D0	2	144020000	144040000	2	144200000	144220000	2	2	1
D0	2	144020000	144040000	2	144240000	144260000	1	1	1
D0	2	144020000	144040000	2	144260000	144280000	1	1	1
D0	2	144020000	144040000	2	144300000	144320000	1	1	1
D0	2	144020000	144040000	2	144320000	144340000	2	3	2
D0	2	144020000	144040000	2	144400000	144420000	1	1	1
D0	2	144020000	144040000	2	144440000	144460000	1	1	1
D0	2	144020000	144040000	2	144460000	144480000	1	1	1
D0	2	144020000	144040000	2	144480000	144500000	1	1	1
D0	2	144020000	144040000	2	144520000	144540000	1	2	2
D0	2	144020000	144040000	2	144540000	144560000	2	2	1
D0	2	144020000	144040000	2	144560000	144580000	1	1	1
D0	2	144020000	144040000	2	144580000	144600000	1	1	1
D0	2	144020000	144040000	2	144600000	144620000	1	2	2
D0	2	144020000	144040000	2	144720000	144740000	2	2	1
D0	2	144020000	144040000	2	144780000	144800000	1	1	1
D0	2	144020000	144040000	2	144820000	144840000	1	1	1
D0	2	144020000	144040000	2	144900000	144920000	1	1	1
D0	2	144020000	144040000	2	144980000	145000000	2	2	1
D0	2	144020000	144040000	2	145000000	145020000	2	2	1
D0	2	144020000	144040000	2	145020000	145040000	4	4	1
D0	2	144020000	144040000	2	145080000	145100000	1	1	1
D0	2	144020000	144040000	2	145140000	145160000	2	2	1
D0	2	144020000	144040000	2	145160000	145180000	1	1	1
D0	2	144020000	144040000	2	145180000	145200000	1	1	1
D0	2	144020000	144040000	2	145260000	145280000	1	1	1
D0	2	144020000	144040000	2	145320000	145340000	1	1	1
D0	2	144020000	144040000	2	145340000	145360000	1	1	1
D0	2	144020000	144040000	2	145360000	145380000	1	1	1
D0	2	144020000	144040000	2	145420000	145440000	1	1	1
D0	2	144020000	144040000	2	145460000	145480000	1	2	2
D0	2	144020000	144040000	2	145480000	145500000	2	2	1
D0	2	144040000	144060000	2	144040000	144060000	170	30764	2047
D0	2	144040000	144060000	2	144060000	144080000	15	36	17
D0	2	144040000	144060000	2	144080000	144100000	4	4	1
D0	2	144040000	144060000	2	144100000	144120000	2	2	1
D0	2	144040000	144060000	2	144120000	144140000	2	2	1
D0	2	144040000	144060000	2	144140000	144160000	1	1	1
D0	2	144040000	144060000	2	144160000	144180000	2	2	1
D0	2	144040000	144060000	2	144200000	144220000	3	4	2
D0	2	144040000	144060000	2	144220000	144240000	2	3	2
D0	2	144040000	144060000	2	144240000	144260000	1	1	1
D0	2	144040000	144060000	2	144280000	144300000	1	1	1
D0	2	144040000	144060000	2	144320000	144340000	1	1	1
D0	2	144040000	144060000	2	144360000	144380000	1	1	1
D0	2	144040000	144060000	2	144420000	144440000	1	1	1
D0	2	144040000	144060000	2	144500000	144520000	2	3	2
D0	2	144040000	144060000	2	144520000	144540000	1	1	1
D0	2	144040000	144060000	2	144540000	144560000	1	1	1
D0	2	144040000	144060000	2	144600000	144620000	2	2	1
D0	2	144040000	144060000	2	144620000	144640000	1	1	1
D0	2	144040000	144060000	2	144640000	144660000	1	1	1
D0	2	144040000	144060000	2	144680000	144700000	1	1	1
D0	2	144040000	144060000	2	144740000	144760000	1	1	1
D0	2	144040000	144060000	2	144800000	144820000	2	2	1
D0	2	144040000	144060000	2	144880000	144900000	2	2	1
D0	2	144040000	144060000	2	144900000	144920000	1	1	1
D0	2	144040000	144060000	2	144940000	144960000	1	1	1
D0	2	144040000	144060000	2	144960000	144980000	1	1	1
D0	2	144040000	144060000	2	144980000	145000000	1	1	1
D0	2	144040000	144060000	2	145080000	145100000	1	2	2
D0	2	144040000	144060000	2	145160000	145180000	1	1	1
D0	2	144040000	144060000	2	145260000	145280000	1	1	1
D0	2	144040000	144060000	2	145280000	145300000	1	1	1
D0	2	144040000	144060000	2	145360000	145380000	1	1	1
D0	2	144040000	144060000	2	145380000	145400000	1	1	1
D0	2	144040000	144060000	2	145400000	145420000	1	2	2
D0	2	144040000	144060000	2	145460000	145480000	1	1	1
D0	2	144060000	144080000	2	144060000	144080000	189	30781	2297
D0	2	144060000	144080000	2	144080000	144100000	25	172	137
D0	2	144060000	144080000	2	144100000	144120000	4	4	1
D0	2	144060000	144080000	2	144120000	144140000	3	3	1
D0	2	144060000	144080000	2	144140000	144160000	2	2	1
D0	2	144060000	144080000	2	144160000	144180000	1	1	1
D0	2	144060000	144080000	2	144200000	144220000	2	3	2
D0	2	144060000	144080000	2	144220000	144240000	2	3	2
D0	2	144060000	144080000	2	144260000	144280000	4	4	1
D0	2	144060000	144080000	2	144300000	144320000	1	1	1
D0	2	144060000	144080000	2	144340000	144360000	1	1	1
D0	2	144060000	144080000	2	144360000	144380000	1	1	1
D0	2	144060000	144080000	2	144440000	144460000	3	3	1
D0	2	144060000	144080000	2	144460000	144480000	1	1	1
D0	2	144060000	144080000	2	144540000	144560000	3	3	1
D0	2	144060000	144080000	2	144600000	144620000	1	1	1
D0	2	144060000	144080000	2	144620000	144640000	1	1	1
D0	2	144060000	144080000	2	144660000	144680000	1	1	1
D0	2	144060000	144080000	2	144680000	144700000	1	1	1
D0	2	144060000	144080000	2	144700000	144720000	1	1	1
D0	2	144060000	144080000	2	144720000	144740000	1	1	1
D0	2	144060000	144080000	2	144740000	144760000	1	2	2
D0	2	144060000	144080000	2	144820000	144840000	1	1	1
D0	2	144060000	144080000	2	144860000	144880000	1	1	1
D0	2	144060000	144080000	2	144880000	144900000	1	1	1
D0	2	144060000	144080000	2	144940000	144960000	1	2	2
D0	2	144060000	144080000	2	145020000	145040000	1	2	2
D0	2	144060000	144080000	2	145100000	145120000	1	1	1
D0	2	144060000	144080000	2	145320000	145340000	1	1	1
D0	2	144060000	144080000	2	145380000	145400000	1	1	1
D0	2	144060000	144080000	2	145420000	145440000	1	1	1
D0	2	144060000	144080000	2	145480000	145500000	1	1	1
D0	2	144080000	144100000	2	144080000	144100000	192	28122	2032
D0	2	144080000	144100000	2	144100000	144120000	14	185	159
D0	2	144080000	144100000	2	144120000	144140000	3	3	1
D0	2	144080000	144100000	2	144140000	144160000	2	2	1
D0	2	144080000	144100000	2	144160000	144180000	1	1	1
D0	2	144080000	144100000	2	144180000	144200000	2	2	1
D0	2	144080000	144100000	2	144200000	144220000	2	2	1
D0	2	144080000	144100000	2	144220000	144240000	1	1	1
D0	2	144080000	144100000	2	144300000	144320000	1	1	1
D0	2	144080000	144100000	2	144320000	144340000	2	2	1
D0	2	144080000	144100000	2	144340000	144360000	1	1	1
D0	2	144080000	144100000	2	144360000	144380000	1	1	1
D0	2	144080000	144100000	2	144400000	144420000	1	1	1
D0	2	144080000	144100000	2	144460000	144480000	2	2	1
D0	2	144080000	144100000	2	144480000	144500000	1	1	1
D0	2	144080000	144100000	2	144600000	144620000	3	3	1
D0	2	144080000	144100000	2	144660000	144680000	2	4	3
D0	2	144080000	144100000	2	144680000	144700000	1	1	1
D0	2	144080000	144100000	2	144740000	144760000	2	2	1
D0	2	144080000	144100000	2	144980000	145000000	1	1	1
D0	2	144080000	144100000	2	145020000	145040000	1	1	1
D0	2	144080000	144100000	2	145080000	145100000	1	1	1
D0	2	144080000	144100000	2	145120000	145140000	1	1	1
D0	2	144080000	144100000	2	145160000	145180000	2	2	1
D0	2	144080000	144100000	2	145180000	145200000	1	1	1
D0	2	144080000	144100000	2	145220000	145240000	2	2	1
D0	2	144080000	144100000	2	145260000	145280000	1	1	1
D0	2	144080000	144100000	2	145300000	145320000	1	1	1
D0	2	144080000	144100000	2	145360000	145380000	1	1	1
D0	2	144080000	144100000	2	145500000	145520000	1	1	1
D0	2	144100000	144120000	2	144100000	144120000	189	28763	1443
D0	2	144100000	144120000	2	144120000	144140000	14	98	85
D0	2	144100000	144120000	2	144140000	144160000	5	6	2
D0	2	144100000	144120000	2	144160000	144180000	1	1	1
D0	2	144100000	144120000	2	144180000	144200000	1	1	1
D0	2	144100000	144120000	2	144200000	144220000	1	1	1
D0	2	144100000	144120000	2	144220000	144240000	2	2	1
D0	2	144100000	144120000	2	144240000	144260000	1	1	1
D0	2	144100000	144120000	2	144280000	144300000	1	2	2
D0	2	144100000	144120000	2	144300000	144320000	1	1	1
D0	2	144100000	144120000	2	144320000	144340000	1	1	1
D0	2	144100000	144120000	2	144340000	144360000	1	1	1
D0	2	144100000	144120000	2	144400000	144420000	1	1	1
D0	2	144100000	144120000	2	144420000	144440000	1	1	1
D0	2	144100000	144120000	2	144440000	144460000	2	2	1
D0	2	144100000	144120000	2	144480000	144500000	3	3	1
D0	2	144100000	144120000	2	144520000	144540000	1	2	2
D0	2	144100000	144120000	2	144560000	144580000	1	1	1
D0	2	144100000	144120000	2	144580000	144600000	1	1	1
D0	2	144100000	144120000	2	144640000	144660000	2	2	1
D0	2	144100000	144120000	2	144660000	144680000	2	3	2
D0	2	144100000	144120000	2	144680000	144700000	1	2	2
D0	2	144100000	144120000	2	144720000	144740000	3	3	1
D0	2	144100000	144120000	2	144760000	144780000	2	2	1
D0	2	144100000	144120000	2	144780000	144800000	1	1	1
D0	2	144100000	144120000	2	144860000	144880000	2	2	1
D0	2	144100000	144120000	2	145040000	145060000	1	1	1
D0	2	144100000	144120000	2	145060000	145080000	1	1	1
D0	2	144100000	144120000	2	145080000	145100000	1	1	1
D0	2	144100000	144120000	2	145120000	145140000	1	1	1
D0	2	144100000	144120000	2	145140000	145160000	2	2	1
D0	2	144100000	144120000	2	145180000	145200000	1	1	1
D0	2	144100000	144120000	2	145260000	145280000	1	1	1
D0	2	144100000	144120000	2	145280000	145300000	1	1	1
D0	2	144100000	144120000	2	145360000	145380000	1	2	2
D0	2	144100000	144120000	2	145400000	145420000	1	1	1
D0	2	144100000	144120000	2	145480000	145500000	1	1	1
D0	2	144120000	144140000	2	144120000	144140000	170	27029	2384
D0	2	144120000	144140000	2	144140000	144160000	22	142	105
D0	2	144120000	144140000	2	144160000	144180000	4	4	1
D0	2	144120000	144140000	2	144200000	144220000	1	1	1
D0	2	144120000	144140000	2	144220000	144240000	1	1	1
D0	2	144120000	144140000	2	144240000	144260000	1	1	1
D0	2	144120000	144140000	2	144280000	144300000	3	3	1
D0	2	144120000	144140000	2	144300000	144320000	2	2	1
D0	2	144120000	144140000	2	144320000	144340000	2	2	1
D0	2	144120000	144140000	2	144340000	144360000	1	1	1
D0	2	144120000	144140000	2	144360000	144380000	2	2	1
D0	2	144120000	144140000	2	144440000	144460000	1	2	2
D0	2	144120000	144140000	2	144480000	144500000	1	1	1
D0	2	144120000	144140000	2	144500000	144520000	1	1	1
D0	2	144120000	144140000	2	144520000	144540000	1	1	1
D0	2	144120000	144140000	2	144540000	144560000	1	1	1
D0	2	144120000	144140000	2	144580000	144600000	2	2	1
D0	2	144120000	144140000	2	144680000	144700000	1	1	1
D0	2	144120000	144140000	2	144700000	144720000	1	1	1
D0	2	144120000	144140000	2	144740000	144760000	1	1	1
D0	2	144120000	144140000	2	144780000	144800000	1	1	1
D0	2	144120000	144140000	2	144820000	144840000	1	1	1
D0	2	144120000	144140000	2	144840000	144860000	1	1	1
D0	2	144120000	144140000	2	144860000	144880000	1	1	1
D0	2	144120000	144140000	2	144980000	145000000	2	2	1
D0	2	144120000	144140000	2	145000000	145020000	1	1	1
D0	2	144120000	144140000	2	145020000	145040000	1	1	1
D0	2	144120000	144140000	2	145040000	145060000	1	1	1
D0	2	144120000	144140000	2	145080000	145100000	2	3	2
D0	2	144120000	144140000	2	145140000	145160000	1	1	1
D0	2	144120000	144140000	2	145180000	145200000	1	1	1
D0	2	144120000	144140000	2	145200000	145220000	1	2	2
D0	2	144120000	144140000	2	145220000	145240000	1	1	1
D0	2	144120000	144140000	2	145240000	145260000	2	2	1
D0	2	144120000	144140000	2	145260000	145280000	1	1	1
D0	2	144120000	144140000	2	145300000	145320000	1	1	1
D0	2	144120000	144140000	2	145340000	145360000	1	1	1
D0	2	144120000	144140000	2	145360000	145380000	1	1	1
D0	2	144120000	144140000	2	145420000	145440000	1	1	1
D0	2	144120000	144140000	2	145500000	145520000	1	1	1
D0	2	144140000	144160000	2	144140000	144160000	193	27330	1542
D0	2	144140000	144160000	2	144160000	144180000	12	82	68
D0	2	144140000	144160000	2	144180000	144200000	2	2	1
D0	2	144140000	144160000	2	144200000	144220000	2	2	1
D0	2	144140000	144160000	2	144220000	144240000	2	3	2
D0	2	144140000	144160000	2	144240000	144260000	1	2	2
D0	2	144140000	144160000	2	144260000	144280000	3	4	2
D0	2	144140000	144160000	2	144300000	144320000	1	1	1
D0	2	144140000	144160000	2	144360000	144380000	1	1	1
D0	2	144140000	144160000	2	144400000	144420000	2	2	1
D0	2	144140000	144160000	2	144460000	144480000	2	2	1
D0	2	144140000	144160000	2	144480000	144500000	1	1	1
D0	2	144140000	144160000	2	144540000	144560000	1	1	1
D0	2	144140000	144160000	2	144560000	144580000	2	2	1
D0	2	144140000	144160000	2	144620000	144640000	1	1	1
D0	2	144140000	144160000	2	144660000	144680000	1	1	1
D0	2	144140000	144160000	2	144740000	144760000	1	1	1
D0	2	144140000	144160000	2	144780000	144800000	2	3	2
D0	2	144140000	144160000	2	144800000	144820000	1	1	1
D0	2	144140000	144160000	2	144820000	144840000	3	4	2
D0	2	144140000	144160000	2	144840000	144860000	1	1	1
D0	2	144140000	144160000	2	144860000	144880000	2	2	1
D0	2	144140000	144160000	2	144900000	144920000	3	4	2
D0	2	144140000	144160000	2	144940000	144960000	3	4	2
D0	2	144140000	144160000	2	144980000	145000000	1	1	1
D0	2	144140000	144160000	2	145040000	145060000	1	2	2
D0	2	144140000	144160000	2	145120000	145140000	2	2	1
D0	2	144140000	144160000	2	145140000	145160000	1	1	1
D0	2	144140000	144160000	2	145220000	145240000	2	2	1
D0	2	144140000	144160000	2	145260000	145280000	3	3	1
D0	2	144140000	144160000	2	145400000	145420000	1	1	1
D0	2	144140000	144160000	2	145420000	145440000	1	1	1
D0	2	144140000	144160000	2	145460000	145480000	2	3	2
D0	2	144160000	144180000	2	144160000	144180000	197	26670	1848
D0	2	144160000	144180000	2	144180000	144200000	7	168	161
D0	2	144160000	144180000	2	144200000	144220000	4	6	3
D0	2	144160000	144180000	2	144220000	144240000	3	3	1
D0	2	144160000	144180000	2	144240000	144260000	5	6	2
D0	2	144160000	144180000	2	144260000	144280000	2	2	1
D0	2	144160000	144180000	2	144360000	144380000	2	2	1
D0	2	144160000	144180000	2	144400000	144420000	1	1	1
D0	2	144160000	144180000	2	144420000	144440000	1	1	1
D0	2	144160000	144180000	2	144440000	144460000	3	3	1
D0	2	144160000	144180000	2	144560000	144580000	1	1	1
D0	2	144160000	144180000	2	144580000	144600000	1	1	1
D0	2	144160000	144180000	2	144600000	144620000	1	1	1
D0	2	144160000	144180000	2	144640000	144660000	1	1	1
D0	2	144160000	144180000	2	144680000	144700000	2	2	1
D0	2	144160000	144180000	2	144720000	144740000	2	2	1
D0	2	144160000	144180000	2	144740000	144760000	2	2	1
D0	2	144160000	144180000	2	144780000	144800000	1	1	1
D0	2	144160000	144180000	2	144800000	144820000	1	1	1
D0	2	144160000	144180000	2	144820000	144840000	1	1	1
D0	2	144160000	144180000	2	144840000	144860000	1	1	1
D0	2	144160000	144180000	2	144860000	144880000	1	1	1
D0	2	144160000	144180000	2	144920000	144940000	2	3	2
D0	2	144160000	144180000	2	144980000	145000000	2	2	1
D0	2	144160000	144180000	2	145020000	145040000	1	1	1
D0	2	144160000	144180000	2	145080000	145100000	3	3	1
D0	2	144160000	144180000	2	145100000	145120000	1	1	1
D0	2	144160000	144180000	2	145140000	145160000	2	2	1
D0	2	144160000	144180000	2	145180000	145200000	1	1	1
D0	2	144160000	144180000	2	145220000	145240000	1	2	2
D0	2	144160000	144180000	2	145240000	145260000	1	1	1
D0	2	144160000	144180000	2	145320000	145340000	1	1	1
D0	2	144160000	144180000	2	145340000	145360000	1	1	1
D0	2	144160000	144180000	2	145420000	145440000	1	1	1
D0	2	144160000	144180000	2	145500000	145520000	1	1	1
D0	2	144180000	144200000	2	144180000	144200000	129	20873	2123
D0	2	144180000	144200000	2	144200000	144220000	18	419	396
D0	2	144180000	144200000	2	144220000	144240000	2	2	1
D0	2	144180000	144200000	2	144240000	144260000	4	5	2
D0	2	144180000	144200000	2	144260000	144280000	1	1	1
D0	2	144180000	144200000	2	144280000	144300000	1	1	1
D0	2	144180000	144200000	2	144300000	144320000	2	2	1
D0	2	144180000	144200000	2	144320000	144340000	2	2	1
D0	2	144180000	144200000	2	144360000	144380000	1	1	1
D0	2	144180000	144200000	2	144380000	144400000	2	2	1
D0	2	144180000	144200000	2	144420000	144440000	3	3	1
D0	2	144180000	144200000	2	144460000	144480000	2	2	1
D0	2	144180000	144200000	2	144480000	144500000	1	1	1
D0	2	144180000	144200000	2	144500000	144520000	1	2	2
D0	2	144180000	144200000	2	144540000	144560000	1	1	1
D0	2	144180000	144200000	2	144560000	144580000	1	1	1
D0	2	144180000	144200000	2	144580000	144600000	4	5	2
D0	2	144180000	144200000	2	144640000	144660000	1	1	1
D0	2	144180000	144200000	2	144660000	144680000	1	1	1
D0	2	144180000	144200000	2	144700000	144720000	1	1	1
D0	2	144180000	144200000	2	144740000	144760000	1	1	1
D0	2	144180000	144200000	2	144820000	144840000	1	1	1
D0	2	144180000	144200000	2	144840000	144860000	1	1	1
D0	2	144180000	144200000	2	144880000	144900000	2	3	2
D0	2	144180000	144200000	2	144920000	144940000	1	1	1
D0	2	144180000	144200000	2	144960000	144980000	1	1	1
D0	2	144180000	144200000	2	144980000	145000000	1	1	1
D0	2	144180000	144200000	2	145020000	145040000	1	1	1
D0	2	144180000	144200000	2	145040000	145060000	1	1	1
D0	2	144180000	144200000	2	145060000	145080000	1	1	1
D0	2	144180000	144200000	2	145080000	145100000	1	2	2
D0	2	144180000	144200000	2	145100000	145120000	1	1	1
D0	2	144180000	144200000	2	145180000	145200000	1	1	1
D0	2	144180000	144200000	2	145200000	145220000	1	2	2
D0	2	144180000	144200000	2	145240000	145260000	2	4	2
D0	2	144180000	144200000	2	145320000	145340000	1	1	1
D0	2	144180000	144200000	2	145440000	145460000	1	1	1
D0	2	144180000	144200000	2	145500000	145520000	1	1	1
D0	2	144200000	144220000	2	144200000	144220000	218	35123	2011
D0	2	144200000	144220000	2	144220000	144240000	18	108	82
D0	2	144200000	144220000	2	144240000	144260000	6	8	3
D0	2	144200000	144220000	2	144260000	144280000	3	5	2
D0	2	144200000	144220000	2	144320000	144340000	1	1	1
D0	2	144200000	144220000	2	144340000	144360000	3	3	1
D0	2	144200000	144220000	2	144360000	144380000	1	1	1
D0	2	144200000	144220000	2	144380000	144400000	2	2	1
D0	2	144200000	144220000	2	144400000	144420000	1	1	1
D0	2	144200000	144220000	2	144420000	144440000	1	1	1
D0	2	144200000	144220000	2	144440000	144460000	1	1	1
D0	2	144200000	144220000	2	144460000	144480000	2	2	1
D0	2	144200000	144220000	2	144480000	144500000	3	3	1
D0	2	144200000	144220000	2	144500000	144520000	2	2	1
D0	2	144200000	144220000	2	144520000	144540000	2	2	1
D0	2	144200000	144220000	2	144540000	144560000	2	2	1
D0	2	144200000	144220000	2	144580000	144600000	1	1	1
D0	2	144200000	144220000	2	144640000	144660000	2	2	1
D0	2	144200000	144220000	2	144700000	144720000	2	3	2
D0	2	144200000	144220000	2	144760000	144780000	1	2	2
D0	2	144200000	144220000	2	144780000	144800000	1	2	2
D0	2	144200000	144220000	2	144800000	144820000	2	2	1
D0	2	144200000	144220000	2	144820000	144840000	1	1	1
D0	2	144200000	144220000	2	144840000	144860000	1	1	1
D0	2	144200000	144220000	2	144860000	144880000	1	1	1
D0	2	144200000	144220000	2	144880000	144900000	1	1	1
D0	2	144200000	144220000	2	144900000	144920000	1	1	1
D0	2	144200000	144220000	2	144940000	144960000	1	1	1
D0	2	144200000	144220000	2	145000000	145020000	1	1	1
D0	2	144200000	144220000	2	145140000	145160000	1	1	1
D0	2	144200000	144220000	2	145160000	145180000	1	2	2
D0	2	144200000	144220000	2	145180000	145200000	4	4	1
D0	2	144200000	144220000	2	145240000	145260000	3	6	3
D0	2	144200000	144220000	2	145280000	145300000	2	3	2
D0	2	144200000	144220000	2	145340000	145360000	1	1	1
D0	2	144200000	144220000	2	145380000	145400000	1	2	2
D0	2	144200000	144220000	2	145420000	145440000	2	2	1
D0	2	144200000	144220000	2	145460000	145480000	1	1	1
D0	2	144200000	144220000	2	145480000	145500000	3	3	1
D0	2	144220000	144240000	2	144220000	144240000	180	31436	1881
D0	2	144220000	144240000	2	144240000	144260000	16	86	65
D0	2	144220000	144240000	2	144260000	144280000	3	3	1
D0	2	144220000	144240000	2	144300000	144320000	2	2	1
D0	2	144220000	144240000	2	144320000	144340000	1	1	1
D0	2	144220000	144240000	2	144340000	144360000	2	2	1
D0	2	144220000	144240000	2	144360000	144380000	1	1	1
D0	2	144220000	144240000	2	144380000	144400000	1	1	1
D0	2	144220000	144240000	2	144400000	144420000	1	1	1
D0	2	144220000	144240000	2	144440000	144460000	2	2	1
D0	2	144220000	144240000	2	144460000	144480000	3	3	1
D0	2	144220000	144240000	2	144480000	144500000	1	1	1
D0	2	144220000	144240000	2	144540000	144560000	2	2	1
D0	2	144220000	144240000	2	144560000	144580000	1	1	1
D0	2	144220000	144240000	2	144580000	144600000	1	1	1
D0	2	144220000	144240000	2	144600000	144620000	1	2	2
D0	2	144220000	144240000	2	144640000	144660000	1	1	1
D0	2	144220000	144240000	2	144680000	144700000	1	1	1
D0	2	144220000	144240000	2	144720000	144740000	1	1	1
D0	2	144220000	144240000	2	144840000	144860000	2	2	1
D0	2	144220000	144240000	2	144860000	144880000	1	1	1
D0	2	144220000	144240000	2	144880000	144900000	1	1	1
D0	2	144220000	144240000	2	144900000	144920000	1	2	2
D0	2	144220000	144240000	2	144980000	145000000	1	1	1
D0	2	144220000	144240000	2	145000000	145020000	1	1	1
D0	2	144220000	144240000	2	145020000	145040000	1	3	3
D0	2	144220000	144240000	2	145040000	145060000	1	2	2
D0	2	144220000	144240000	2	145100000	145120000	1	1	1
D0	2	144220000	144240000	2	145180000	145200000	1	2	2
D0	2	144220000	144240000	2	145220000	145240000	2	2	1
D0	2	144220000	144240000	2	145260000	145280000	1	1	1
D0	2	144220000	144240000	2	145320000	145340000	1	1	1
D0	2	144220000	144240000	2	145340000	145360000	1	1	1
D0	2	144220000	144240000	2	145460000	145480000	1	1	1
D0	2	144240000	144260000	2	144240000	144260000	226	35667	2046
D0	2	144240000	144260000	2	144260000	144280000	22	141	103
D0	2	144240000	144260000	2	144280000	144300000	5	5	1
D0	2	144240000	144260000	2	144300000	144320000	4	5	2
D0	2	144240000	144260000	2	144320000	144340000	2	2	1
D0	2	144240000	144260000	2	144340000	144360000	1	1	1
D0	2	144240000	144260000	2	144360000	144380000	3	4	2
D0	2	144240000	144260000	2	144380000	144400000	1	1	1
D0	2	144240000	144260000	2	144400000	144420000	2	3	2
D0	2	144240000	144260000	2	144420000	144440000	1	1	1
D0	2	144240000	144260000	2	144460000	144480000	1	1	1
D0	2	144240000	144260000	2	144480000	144500000	3	3	1
D0	2	144240000	144260000	2	144500000	144520000	2	2	1
D0	2	144240000	144260000	2	144520000	144540000	1	1	1
D0	2	144240000	144260000	2	144540000	144560000	1	1	1
D0	2	144240000	144260000	2	144560000	144580000	3	3	1
D0	2	144240000	144260000	2	144600000	144620000	1	1	1
D0	2	144240000	144260000	2	144620000	144640000	1	2	2
D0	2	144240000	144260000	2	144660000	144680000	2	3	2
D0	2	144240000	144260000	2	144680000	144700000	1	2	2
D0	2	144240000	144260000	2	144700000	144720000	2	2	1
D0	2	144240000	144260000	2	144720000	144740000	2	3	2
D0	2	144240000	144260000	2	144740000	144760000	2	2	1
D0	2	144240000	144260000	2	144780000	144800000	2	3	2
D0	2	144240000	144260000	2	144800000	144820000	1	1	1
D0	2	144240000	144260000	2	144880000	144900000	2	2	1
D0	2	144240000	144260000	2	144900000	144920000	2	2	1
D0	2	144240000	144260000	2	144940000	144960000	1	1	1
D0	2	144240000	144260000	2	145000000	145020000	1	1	1
D0	2	144240000	144260000	2	145080000	145100000	2	2	1
D0	2	144240000	144260000	2	145120000	145140000	1	1	1
D0	2	144240000	144260000	2	145140000	145160000	1	1	1
D0	2	144240000	144260000	2	145160000	145180000	1	1	1
D0	2	144240000	144260000	2	145180000	145200000	1	2	2
D0	2	144240000	144260000	2	145200000	145220000	1	1	1
D0	2	144240000	144260000	2	145220000	145240000	1	2	2
D0	2	144240000	144260000	2	145260000	145280000	3	3	1
D0	2	144240000	144260000	2	145280000	145300000	1	1	1
D0	2	144240000	144260000	2	145320000	145340000	1	1	1
D0	2	144240000	144260000	2	145380000	145400000	1	1	1
D0	2	144240000	144260000	2	145420000	145440000	1	1	1
D0	2	144240000	144260000	2	145440000	145460000	1	1	1
D0	2	144240000	144260000	2	145480000	145500000	1	1	1
D0	2	144260000	144280000	2	144260000	144280000	143	29114	1864
D0	2	144260000	144280000	2	144280000	144300000	11	255	241
D0	2	144260000	144280000	2	144300000	144320000	4	4	1
D0	2	144260000	144280000	2	144320000	144340000	5	7	2
D0	2	144260000	144280000	2	144340000	144360000	4	5	2
D0	2	144260000	144280000	2	144360000	144380000	4	5	2
D0	2	144260000	144280000	2	144380000	144400000	3	3	1
D0	2	144260000	144280000	2	144400000	144420000	2	2	1
D0	2	144260000	144280000	2	144440000	144460000	1	1	1
D0	2	144260000	144280000	2	144460000	144480000	3	3	1
D0	2	144260000	144280000	2	144480000	144500000	2	3	2
D0	2	144260000	144280000	2	144500000	144520000	2	2	1
D0	2	144260000	144280000	2	144580000	144600000	3	4	2
D0	2	144260000	144280000	2	144620000	144640000	2	2	1
D0	2	144260000	144280000	2	144640000	144660000	1	1	1
D0	2	144260000	144280000	2	144680000	144700000	2	2	1
D0	2	144260000	144280000	2	144700000	144720000	3	3	1
D0	2	144260000	144280000	2	144720000	144740000	1	1	1
D0	2	144260000	144280000	2	144740000	144760000	1	1	1
D0	2	144260000	144280000	2	144760000	144780000	1	1	1
D0	2	144260000	144280000	2	144780000	144800000	2	2	1
D0	2	144260000	144280000	2	144820000	144840000	1	1	1
D0	2	144260000	144280000	2	144860000	144880000	1	1	1
D0	2	144260000	144280000	2	144880000	144900000	2	2	1
D0	2	144260000	144280000	2	144900000	144920000	2	3	2
D0	2	144260000	144280000	2	144960000	144980000	2	3	2
D0	2	144260000	144280000	2	145020000	145040000	1	1	1
D0	2	144260000	144280000	2	145040000	145060000	1	1	1
D0	2	144260000	144280000	2	145080000	145100000	1	2	2
D0	2	144260000	144280000	2	145120000	145140000	3	4	2
D0	2	144260000	144280000	2	145140000	145160000	3	3	1
D0	2	144260000	144280000	2	145160000	145180000	1	1	1
D0	2	144260000	144280000	2	145200000	145220000	1	1	1
D0	2	144260000	144280000	2	145220000	145240000	2	2	1
D0	2	144260000	144280000	2	145240000	145260000	1	1	1
D0	2	144260000	144280000	2	145260000	145280000	2	2	1
D0	2	144260000	144280000	2	145280000	145300000	2	2	1
D0	2	144260000	144280000	2	145380000	145400000	1	1	1
D0	2	144260000	144280000	2	145420000	145440000	1	1	1
D0	2	144260000	144280000	2	145440000	145460000	1	1	1
D0	2	144260000	144280000	2	145460000	145480000	1	1	1
D0	2	144280000	144300000	2	144280000	144300000	112	21760	2551
D0	2	144280000	144300000	2	144300000	144320000	14	230	216
D0	2	144280000	144300000	2	144380000	144400000	1	1	1
D0	2	144280000	144300000	2	144400000	144420000	2	2	1
D0	2	144280000	144300000	2	144440000	144460000	1	1	1
D0	2	144280000	144300000	2	144460000	144480000	1	1	1
D0	2	144280000	144300000	2	144480000	144500000	1	1	1
D0	2	144280000	144300000	2	144520000	144540000	2	2	1
D0	2	144280000	144300000	2	144540000	144560000	2	2	1
D0	2	144280000	144300000	2	144560000	144580000	1	1	1
D0	2	144280000	144300000	2	144600000	144620000	1	1	1
D0	2	144280000	144300000	2	144620000	144640000	1	1	1
D0	2	144280000	144300000	2	144660000	144680000	1	1	1
D0	2	144280000	144300000	2	144680000	144700000	1	1	1
D0	2	144280000	144300000	2	144720000	144740000	2	2	1
D0	2	144280000	144300000	2	144780000	144800000	1	1	1
D0	2	144280000	144300000	2	144860000	144880000	1	1	1
D0	2	144280000	144300000	2	144880000	144900000	1	1	1
D0	2	144280000	144300000	2	144920000	144940000	1	1	1
D0	2	144280000	144300000	2	145080000	145100000	1	1	1
D0	2	144280000	144300000	2	145100000	145120000	1	1	1
D0	2	144280000	144300000	2	145180000	145200000	2	2	1
D0	2	144280000	144300000	2	145200000	145220000	3	3	1
D0	2	144280000	144300000	2	145220000	145240000	1	1	1
D0	2	144280000	144300000	2	145260000	145280000	1	1	1
D0	2	144280000	144300000	2	145440000	145460000	1	1	1
D0	2	144280000	144300000	2	145460000	145480000	1	1	1
D0	2	144280000	144300000	2	145480000	145500000	1	1	1
D0	2	144280000	144300000	2	145500000	145520000	1	1	1
D0	2	144300000	144320000	2	144300000	144320000	203	32120	2532
D0	2	144300000	144320000	2	144320000	144340000	15	120	106
D0	2	144300000	144320000	2	144340000	144360000	4	5	2
D0	2	144300000	144320000	2	144360000	144380000	2	2	1
D0	2	144300000	144320000	2	144380000	144400000	2	2	1
D0	2	144300000	144320000	2	144420000	144440000	1	1	1
D0	2	144300000	144320000	2	144460000	144480000	1	1	1
D0	2	144300000	144320000	2	144480000	144500000	2	3	2
D0	2	144300000	144320000	2	144520000	144540000	1	1	1
D0	2	144300000	144320000	2	144540000	144560000	3	3	1
D0	2	144300000	144320000	2	144560000	144580000	4	4	1
D0	2	144300000	144320000	2	144580000	144600000	4	4	1
D0	2	144300000	144320000	2	144600000	144620000	2	2	1
D0	2	144300000	144320000	2	144640000	144660000	1	1	1
D0	2	144300000	144320000	2	144660000	144680000	1	1	1
D0	2	144300000	144320000	2	144680000	144700000	2	2	1
D0	2	144300000	144320000	2	144740000	144760000	2	2	1
D0	2	144300000	144320000	2	144780000	144800000	3	4	2
D0	2	144300000	144320000	2	144840000	144860000	1	1	1
D0	2	144300000	144320000	2	144860000	144880000	1	1	1
D0	2	144300000	144320000	2	144880000	144900000	2	2	1
D0	2	144300000	144320000	2	144940000	144960000	3	3	1
D0	2	144300000	144320000	2	144960000	144980000	1	1	1
D0	2	144300000	144320000	2	145000000	145020000	1	1	1
D0	2	144300000	144320000	2	145020000	145040000	1	1	1
D0	2	144300000	144320000	2	145040000	145060000	1	1	1
D0	2	144300000	144320000	2	145060000	145080000	1	1	1
D0	2	144300000	144320000	2	145080000	145100000	2	4	3
D0	2	144300000	144320000	2	145100000	145120000	1	1	1
D0	2	144300000	144320000	2	145120000	145140000	1	1	1
D0	2	144300000	144320000	2	145140000	145160000	1	1	1
D0	2	144300000	144320000	2	145160000	145180000	2	2	1
D0	2	144300000	144320000	2	145180000	145200000	1	1	1
D0	2	144300000	144320000	2	145200000	145220000	3	4	2
D0	2	144300000	144320000	2	145220000	145240000	3	3	1
D0	2	144300000	144320000	2	145300000	145320000	2	2	1
D0	2	144300000	144320000	2	145340000	145360000	2	2	1
D0	2	144300000	144320000	2	145440000	145460000	1	1	1
D0	2	144300000	144320000	2	145480000	145500000	1	1	1
D0	2	144300000	144320000	2	145500000	145520000	2	3	2
D0	2	144320000	144340000	2	144320000	144340000	162	30624	1464
D0	2	144320000	144340000	2	144340000	144360000	14	193	171
D0	2	144320000	144340000	2	144360000	144380000	2	2	1
D0	2	144320000	144340000	2	144380000	144400000	1	1	1
D0	2	144320000	144340000	2	144400000	144420000	2	2	1
D0	2	144320000	144340000	2	144420000	144440000	2	2	1
D0	2	144320000	144340000	2	144440000	144460000	1	1	1
D0	2	144320000	144340000	2	144480000	144500000	2	2	1
D0	2	144320000	144340000	2	144500000	144520000	2	2	1
D0	2	144320000	144340000	2	144520000	144540000	2	3	2
D0	2	144320000	144340000	2	144560000	144580000	2	2	1
D0	2	144320000	144340000	2	144580000	144600000	2	2	1
D0	2	144320000	144340000	2	144620000	144640000	1	1	1
D0	2	144320000	144340000	2	144640000	144660000	2	2	1
D0	2	144320000	144340000	2	144660000	144680000	3	3	1
D0	2	144320000	144340000	2	144680000	144700000	3	3	1
D0	2	144320000	144340000	2	144700000	144720000	1	1	1
D0	2	144320000	144340000	2	144740000	144760000	2	4	2
D0	2	144320000	144340000	2	144760000	144780000	1	1	1
D0	2	144320000	144340000	2	144780000	144800000	1	3	3
D0	2	144320000	144340000	2	144840000	144860000	1	1	1
D0	2	144320000	144340000	2	144860000	144880000	1	1	1
D0	2	144320000	144340000	2	144880000	144900000	2	2	1
D0	2	144320000	144340000	2	144900000	144920000	2	2	1
D0	2	144320000	144340000	2	144920000	144940000	1	1	1
D0	2	144320000	144340000	2	144940000	144960000	5	6	2
D0	2	144320000	144340000	2	144960000	144980000	1	1	1
D0	2	144320000	144340000	2	144980000	145000000	1	1	1
D0	2	144320000	144340000	2	145000000	145020000	1	1	1
D0	2	144320000	144340000	2	145020000	145040000	3	3	1
D0	2	144320000	144340000	2	145040000	145060000	1	1	1
D0	2	144320000	144340000	2	145120000	145140000	1	1	1
D0	2	144320000	144340000	2	145140000	145160000	4	4	1
D0	2	144320000	144340000	2	145160000	145180000	5	5	1
D0	2	144320000	144340000	2	145180000	145200000	1	1	1
D0	2	144320000	144340000	2	145240000	145260000	1	1	1
D0	2	144320000	144340000	2	145260000	145280000	1	1	1
D0	2	144320000	144340000	2	145320000	145340000	2	2	1
D0	2	144320000	144340000	2	145380000	145400000	2	2	1
D0	2	144320000	144340000	2	145420000	145440000	1	3	3
D0	2	144320000	144340000	2	145480000	145500000	1	4	4
D0	2	144340000	144360000	2	144340000	144360000	239	34565	1953
D0	2	144340000	144360000	2	144360000	144380000	16	151	134
D0	2	144340000	144360000	2	144380000	144400000	5	5	1
D0	2	144340000	144360000	2	144400000	144420000	2	2	1
D0	2	144340000	144360000	2	144420000	144440000	4	4	1
D0	2	144340000	144360000	2	144440000	144460000	4	4	1
D0	2	144340000	144360000	2	144460000	144480000	1	2	2
D0	2	144340000	144360000	2	144480000	144500000	2	3	2
D0	2	144340000	144360000	2	144520000	144540000	1	1	1
D0	2	144340000	144360000	2	144540000	144560000	2	2	1
D0	2	144340000	144360000	2	144560000	144580000	2	2	1
D0	2	144340000	144360000	2	144580000	144600000	1	1	1
D0	2	144340000	144360000	2	144600000	144620000	1	1	1
D0	2	144340000	144360000	2	144660000	144680000	1	1	1
D0	2	144340000	144360000	2	144680000	144700000	1	1	1
D0	2	144340000	144360000	2	144700000	144720000	1	1	1
D0	2	144340000	144360000	2	144800000	144820000	1	1	1
D0	2	144340000	144360000	2	144840000	144860000	2	2	1
D0	2	144340000	144360000	2	144880000	144900000	2	2	1
D0	2	144340000	144360000	2	144920000	144940000	3	3	1
D0	2	144340000	144360000	2	144940000	144960000	2	3	2
D0	2	144340000	144360000	2	144960000	144980000	1	1	1
D0	2	144340000	144360000	2	145020000	145040000	1	1	1
D0	2	144340000	144360000	2	145080000	145100000	3	3	1
D0	2	144340000	144360000	2	145100000	145120000	1	1	1
D0	2	144340000	144360000	2	145120000	145140000	1	1	1
D0	2	144340000	144360000	2	145140000	145160000	2	3	2
D0	2	144340000	144360000	2	145160000	145180000	1	2	2
D0	2	144340000	144360000	2	145180000	145200000	2	3	2
D0	2	144340000	144360000	2	145200000	145220000	1	1	1
D0	2	144340000	144360000	2	145220000	145240000	1	3	3
D0	2	144340000	144360000	2	145240000	145260000	2	3	2
D0	2	144340000	144360000	2	145300000	145320000	1	1	1
D0	2	144340000	144360000	2	145440000	145460000	2	2	1
D0	2	144340000	144360000	2	145480000	145500000	1	2	2
D0	2	144360000	144380000	2	144360000	144380000	198	32292	1840
D0	2	144360000	144380000	2	144380000	144400000	11	78	66
D0	2	144360000	144380000	2	144400000	144420000	4	5	2
D0	2	144360000	144380000	2	144420000	144440000	1	1	1
D0	2	144360000	144380000	2	144460000	144480000	7	9	2
D0	2	144360000	144380000	2	144480000	144500000	1	1	1
D0	2	144360000	144380000	2	144500000	144520000	1	1	1
D0	2	144360000	144380000	2	144540000	144560000	5	6	2
D0	2	144360000	144380000	2	144580000	144600000	3	3	1
D0	2	144360000	144380000	2	144600000	144620000	2	2	1
D0	2	144360000	144380000	2	144620000	144640000	2	2	1
D0	2	144360000	144380000	2	144660000	144680000	1	1	1
D0	2	144360000	144380000	2	144680000	144700000	2	2	1
D0	2	144360000	144380000	2	144700000	144720000	3	3	1
D0	2	144360000	144380000	2	144720000	144740000	1	2	2
D0	2	144360000	144380000	2	144740000	144760000	1	1	1
D0	2	144360000	144380000	2	144760000	144780000	2	2	1
D0	2	144360000	144380000	2	144780000	144800000	2	2	1
D0	2	144360000	144380000	2	144800000	144820000	5	6	2
D0	2	144360000	144380000	2	144840000	144860000	1	1	1
D0	2	144360000	144380000	2	144860000	144880000	1	1	1
D0	2	144360000	144380000	2	144880000	144900000	2	2	1
D0	2	144360000	144380000	2	144920000	144940000	2	2	1
D0	2	144360000	144380000	2	144960000	144980000	1	2	2
D0	2	144360000	144380000	2	145020000	145040000	1	1	1
D0	2	144360000	144380000	2	145040000	145060000	2	3	2
D0	2	144360000	144380000	2	145060000	145080000	1	1	1
D0	2	144360000	144380000	2	145080000	145100000	1	1	1
D0	2	144360000	144380000	2	145120000	145140000	1	1	1
D0	2	144360000	144380000	2	145220000	145240000	1	1	1
D0	2	144360000	144380000	2	145240000	145260000	1	1	1
D0	2	144360000	144380000	2	145300000	145320000	2	2	1
D0	2	144360000	144380000	2	145360000	145380000	3	3	1
D0	2	144360000	144380000	2	145380000	145400000	1	1	1
D0	2	144360000	144380000	2	145400000	145420000	1	1	1
D0	2	144380000	144400000	2	144380000	144400000	235	32050	1919
D0	2	144380000	144400000	2	144400000	144420000	15	115	83
D0	2	144380000	144400000	2	144420000	144440000	1	1	1
D0	2	144380000	144400000	2	144440000	144460000	3	4	2
D0	2	144380000	144400000	2	144460000	144480000	2	2	1
D0	2	144380000	144400000	2	144480000	144500000	1	1	1
D0	2	144380000	144400000	2	144500000	144520000	2	2	1
D0	2	144380000	144400000	2	144520000	144540000	2	2	1
D0	2	144380000	144400000	2	144540000	144560000	2	2	1
D0	2	144380000	144400000	2	144560000	144580000	4	4	1
D0	2	144380000	144400000	2	144600000	144620000	1	1	1
D0	2	144380000	144400000	2	144620000	144640000	1	1	1
D0	2	144380000	144400000	2	144640000	144660000	2	2	1
D0	2	144380000	144400000	2	144660000	144680000	1	1	1
D0	2	144380000	144400000	2	144680000	144700000	3	5	2
D0	2	144380000	144400000	2	144700000	144720000	2	2	1
D0	2	144380000	144400000	2	144740000	144760000	4	5	2
D0	2	144380000	144400000	2	144780000	144800000	1	1	1
D0	2	144380000	144400000	2	144800000	144820000	1	1	1
D0	2	144380000	144400000	2	144820000	144840000	1	1	1
D0	2	144380000	144400000	2	144860000	144880000	1	1	1
D0	2	144380000	144400000	2	144880000	144900000	1	4	4
D0	2	144380000	144400000	2	144920000	144940000	1	1	1
D0	2	144380000	144400000	2	144940000	144960000	1	1	1
D0	2	144380000	144400000	2	145040000	145060000	2	3	2
D0	2	144380000	144400000	2	145060000	145080000	1	1	1
D0	2	144380000	144400000	2	145080000	145100000	1	1	1
D0	2	144380000	144400000	2	145100000	145120000	1	1	1
D0	2	144380000	144400000	2	145140000	145160000	1	1	1
D0	2	144380000	144400000	2	145160000	145180000	1	1	1
D0	2	144380000	144400000	2	145180000	145200000	1	1	1
D0	2	144380000	144400000	2	145220000	145240000	1	2	2
D0	2	144380000	144400000	2	145260000	145280000	1	1	1
D0	2	144380000	144400000	2	145300000	145320000	1	1	1
D0	2	144380000	144400000	2	145360000	145380000	2	2	1
D0	2	144380000	144400000	2	145420000	145440000	1	1	1
D0	2	144380000	144400000	2	145460000	145480000	2	2	1
D0	2	144400000	144420000	2	144400000	144420000	194	33726	2782
D0	2	144400000	144420000	2	144420000	144440000	7	8	2
D0	2	144400000	144420000	2	144440000	144460000	2	2	1
D0	2	144400000	144420000	2	144460000	144480000	2	2	1
D0	2	144400000	144420000	2	144480000	144500000	3	3	1
D0	2	144400000	144420000	2	144500000	144520000	1	1	1
D0	2	144400000	144420000	2	144520000	144540000	2	2	1
D0	2	144400000	144420000	2	144540000	144560000	1	1	1
D0	2	144400000	144420000	2	144560000	144580000	3	3	1
D0	2	144400000	144420000	2	144620000	144640000	1	1	1
D0	2	144400000	144420000	2	144640000	144660000	1	1	1
D0	2	144400000	144420000	2	144660000	144680000	1	1	1
D0	2	144400000	144420000	2	144700000	144720000	1	1	1
D0	2	144400000	144420000	2	144740000	144760000	1	1	1
D0	2	144400000	144420000	2	144760000	144780000	1	1	1
D0	2	144400000	144420000	2	144780000	144800000	2	2	1
D0	2	144400000	144420000	2	144800000	144820000	2	2	1
D0	2	144400000	144420000	2	144840000	144860000	1	1	1
D0	2	144400000	144420000	2	144860000	144880000	1	1	1
D0	2	144400000	144420000	2	144880000	144900000	2	2	1
D0	2	144400000	144420000	2	144920000	144940000	1	1	1
D0	2	144400000	144420000	2	144960000	144980000	1	2	2
D0	2	144400000	144420000	2	145040000	145060000	2	2	1
D0	2	144400000	144420000	2	145060000	145080000	1	1	1
D0	2	144400000	144420000	2	145080000	145100000	1	1	1
D0	2	144400000	144420000	2	145100000	145120000	2	4	3
D0	2	144400000	144420000	2	145140000	145160000	3	4	2
D0	2	144400000	144420000	2	145220000	145240000	1	1	1
D0	2	144400000	144420000	2	145260000	145280000	3	3	1
D0	2	144400000	144420000	2	145280000	145300000	1	2	2
D0	2	144400000	144420000	2	145300000	145320000	1	1	1
D0	2	144400000	144420000	2	145320000	145340000	2	2	1
D0	2	144400000	144420000	2	145440000	145460000	1	2	2
D0	2	144400000	144420000	2	145480000	145500000	1	1	1
D0	2	144420000	144440000	2	144420000	144440000	151	26853	1891
D0	2	144420000	144440000	2	144440000	144460000	26	122	96
D0	2	144420000	144440000	2	144480000	144500000	2	2	1
D0	2	144420000	144440000	2	144500000	144520000	1	1	1
D0	2	144420000	144440000	2	144520000	144540000	2	2	1
D0	2	144420000	144440000	2	144540000	144560000	1	1	1
D0	2	144420000	144440000	2	144560000	144580000	1	2	2
D0	2	144420000	144440000	2	144580000	144600000	1	1	1
D0	2	144420000	144440000	2	144600000	144620000	2	2	1
D0	2	144420000	144440000	2	144680000	144700000	1	2	2
D0	2	144420000	144440000	2	144720000	144740000	1	1	1
D0	2	144420000	144440000	2	144820000	144840000	1	1	1
D0	2	144420000	144440000	2	144840000	144860000	2	2	1
D0	2	144420000	144440000	2	144900000	144920000	1	1	1
D0	2	144420000	144440000	2	144940000	144960000	1	1	1
D0	2	144420000	144440000	2	144980000	145000000	1	1	1
D0	2	144420000	144440000	2	145020000	145040000	1	1	1
D0	2	144420000	144440000	2	145040000	145060000	1	1	1
D0	2	144420000	144440000	2	145060000	145080000	1	1	1
D0	2	144420000	144440000	2	145080000	145100000	2	2	1
D0	2	144420000	144440000	2	145120000	145140000	1	1	1
D0	2	144420000	144440000	2	145220000	145240000	2	2	1
D0	2	144420000	144440000	2	145240000	145260000	1	2	2
D0	2	144420000	144440000	2	145260000	145280000	1	1	1
D0	2	144420000	144440000	2	145280000	145300000	1	3	3
D0	2	144420000	144440000	2	145340000	145360000	1	1	1
D0	2	144420000	144440000	2	145380000	145400000	1	1	1
D0	2	144420000	144440000	2	145400000	145420000	1	1	1
D0	2	144420000	144440000	2	145420000	145440000	1	2	2
D0	2	144440000	144460000	2	144440000	144460000	235	40454	2937
D0	2	144440000	144460000	2	144460000	144480000	13	254	228
D0	2	144440000	144460000	2	144480000	144500000	6	6	1
D0	2	144440000	144460000	2	144500000	144520000	3	3	1
D0	2	144440000	144460000	2	144520000	144540000	5	6	2
D0	2	144440000	144460000	2	144540000	144560000	4	4	1
D0	2	144440000	144460000	2	144560000	144580000	4	4	1
D0	2	144440000	144460000	2	144580000	144600000	1	1	1
D0	2	144440000	144460000	2	144600000	144620000	1	2	2
D0	2	144440000	144460000	2	144620000	144640000	1	1	1
D0	2	144440000	144460000	2	144640000	144660000	3	3	1
D0	2	144440000	144460000	2	144680000	144700000	1	2	2
D0	2	144440000	144460000	2	144700000	144720000	3	3	1
D0	2	144440000	144460000	2	144720000	144740000	5	6	2
D0	2	144440000	144460000	2	144740000	144760000	1	1	1
D0	2	144440000	144460000	2	144760000	144780000	1	1	1
D0	2	144440000	144460000	2	144800000	144820000	3	4	2
D0	2	144440000	144460000	2	144860000	144880000	1	1	1
D0	2	144440000	144460000	2	144900000	144920000	2	2	1
D0	2	144440000	144460000	2	144920000	144940000	3	3	1
D0	2	144440000	144460000	2	144940000	144960000	1	1	1
D0	2	144440000	144460000	2	144960000	144980000	1	1	1
D0	2	144440000	144460000	2	144980000	145000000	2	2	1
D0	2	144440000	144460000	2	145020000	145040000	1	1	1
D0	2	144440000	144460000	2	145040000	145060000	2	2	1
D0	2	144440000	144460000	2	145060000	145080000	1	1	1
D0	2	144440000	144460000	2	145080000	145100000	1	1	1
D0	2	144440000	144460000	2	145180000	145200000	3	3	1
D0	2	144440000	144460000	2	145240000	145260000	1	1	1
D0	2	144440000	144460000	2	145300000	145320000	1	2	2
D0	2	144440000	144460000	2	145340000	145360000	1	1	1
D0	2	144440000	144460000	2	145360000	145380000	1	1	1
D0	2	144440000	144460000	2	145380000	145400000	2	2	1
D0	2	144440000	144460000	2	145440000	145460000	1	1	1
D0	2	144440000	144460000	2	145460000	145480000	3	3	1
D0	2	144440000	144460000	2	145480000	145500000	4	4	1
D0	2	144460000	144480000	2	144460000	144480000	178	31805	2139
D0	2	144460000	144480000	2	144480000	144500000	19	84	49
D0	2	144460000	144480000	2	144500000	144520000	6	6	1
D0	2	144460000	144480000	2	144520000	144540000	1	1	1
D0	2	144460000	144480000	2	144540000	144560000	2	2	1
D0	2	144460000	144480000	2	144560000	144580000	1	1	1
D0	2	144460000	144480000	2	144580000	144600000	1	1	1
D0	2	144460000	144480000	2	144600000	144620000	1	2	2
D0	2	144460000	144480000	2	144640000	144660000	1	1	1
D0	2	144460000	144480000	2	144660000	144680000	1	1	1
D0	2	144460000	144480000	2	144680000	144700000	3	3	1
D0	2	144460000	144480000	2	144720000	144740000	2	2	1
D0	2	144460000	144480000	2	144760000	144780000	1	1	1
D0	2	144460000	144480000	2	144780000	144800000	1	1	1
D0	2	144460000	144480000	2	144860000	144880000	1	1	1
D0	2	144460000	144480000	2	144900000	144920000	1	1	1
D0	2	144460000	144480000	2	144940000	144960000	2	2	1
D0	2	144460000	144480000	2	145000000	145020000	1	1	1
D0	2	144460000	144480000	2	145020000	145040000	1	1	1
D0	2	144460000	144480000	2	145040000	145060000	2	2	1
D0	2	144460000	144480000	2	145060000	145080000	1	1	1
D0	2	144460000	144480000	2	145080000	145100000	1	1	1
D0	2	144460000	144480000	2	145100000	145120000	1	1	1
D0	2	144460000	144480000	2	145120000	145140000	2	3	2
D0	2	144460000	144480000	2	145160000	145180000	1	1	1
D0	2	144460000	144480000	2	145180000	145200000	3	3	1
D0	2	144460000	144480000	2	145200000	145220000	1	1	1
D0	2	144460000	144480000	2	145220000	145240000	1	1	1
D0	2	144460000	144480000	2	145240000	145260000	1	2	2
D0	2	144460000	144480000	2	145260000	145280000	1	1	1
D0	2	144460000	144480000	2	145320000	145340000	1	1	1
D0	2	144460000	144480000	2	145360000	145380000	1	1	1
D0	2	144460000	144480000	2	145420000	145440000	1	1	1
D0	2	144460000	144480000	2	145440000	145460000	1	2	2
D0	2	144480000	144500000	2	144480000	144500000	193	35192	1874
D0	2	144480000	144500000	2	144500000	144520000	17	251	221
D0	2	144480000	144500000	2	144520000	144540000	4	6	3
D0	2	144480000	144500000	2	144540000	144560000	4	4	1
D0	2	144480000	144500000	2	144560000	144580000	1	1	1
D0	2	144480000	144500000	2	144580000	144600000	2	2	1
D0	2	144480000	144500000	2	144600000	144620000	1	1	1
D0	2	144480000	144500000	2	144620000	144640000	1	1	1
D0	2	144480000	144500000	2	144660000	144680000	2	2	1
D0	2	144480000	144500000	2	144720000	144740000	2	2	1
D0	2	144480000	144500000	2	144740000	144760000	1	2	2
D0	2	144480000	144500000	2	144760000	144780000	1	1	1
D0	2	144480000	144500000	2	144780000	144800000	1	1	1
D0	2	144480000	144500000	2	144820000	144840000	3	3	1
D0	2	144480000	144500000	2	144840000	144860000	1	1	1
D0	2	144480000	144500000	2	144860000	144880000	2	2	1
D0	2	144480000	144500000	2	144900000	144920000	2	2	1
D0	2	144480000	144500000	2	144920000	144940000	1	1	1
D0	2	144480000	144500000	2	144940000	144960000	2	2	1
D0	2	144480000	144500000	2	144960000	144980000	1	1	1
D0	2	144480000	144500000	2	145000000	145020000	2	2	1
D0	2	144480000	144500000	2	145040000	145060000	2	2	1
D0	2	144480000	144500000	2	145080000	145100000	1	1	1
D0	2	144480000	144500000	2	145100000	145120000	1	1	1
D0	2	144480000	144500000	2	145120000	145140000	1	1	1
D0	2	144480000	144500000	2	145140000	145160000	1	2	2
D0	2	144480000	144500000	2	145160000	145180000	1	1	1
D0	2	144480000	144500000	2	145200000	145220000	1	1	1
D0	2	144480000	144500000	2	145220000	145240000	1	1	1
D0	2	144480000	144500000	2	145280000	145300000	1	1	1
D0	2	144480000	144500000	2	145320000	145340000	1	1	1
D0	2	144480000	144500000	2	145360000	145380000	1	1	1
D0	2	144480000	144500000	2	145420000	145440000	3	3	1
D0	2	144480000	144500000	2	145440000	145460000	1	1	1
D0	2	144480000	144500000	2	145480000	145500000	2	3	2
D0	2	144500000	144520000	2	144500000	144520000	186	30316	1957
D0	2	144500000	144520000	2	144520000	144540000	18	117	92
D0	2	144500000	144520000	2	144540000	144560000	5	5	1
D0	2	144500000	144520000	2	144560000	144580000	5	5	1
D0	2	144500000	144520000	2	144580000	144600000	5	6	2
D0	2	144500000	144520000	2	144600000	144620000	3	4	2
D0	2	144500000	144520000	2	144620000	144640000	2	2	1
D0	2	144500000	144520000	2	144640000	144660000	4	5	2
D0	2	144500000	144520000	2	144720000	144740000	1	1	1
D0	2	144500000	144520000	2	144760000	144780000	1	1	1
D0	2	144500000	144520000	2	144780000	144800000	2	2	1
D0	2	144500000	144520000	2	144800000	144820000	1	1	1
D0	2	144500000	144520000	2	144820000	144840000	1	1	1
D0	2	144500000	144520000	2	144880000	144900000	2	2	1
D0	2	144500000	144520000	2	144920000	144940000	1	1	1
D0	2	144500000	144520000	2	144960000	144980000	1	1	1
D0	2	144500000	144520000	2	144980000	145000000	2	2	1
D0	2	144500000	144520000	2	145020000	145040000	1	1	1
D0	2	144500000	144520000	2	145060000	145080000	1	1	1
D0	2	144500000	144520000	2	145100000	145120000	1	1	1
D0	2	144500000	144520000	2	145140000	145160000	1	1	1
D0	2	144500000	144520000	2	145180000	145200000	2	2	1
D0	2	144500000	144520000	2	145200000	145220000	1	1	1
D0	2	144500000	144520000	2	145220000	145240000	1	1	1
D0	2	144500000	144520000	2	145240000	145260000	1	1	1
D0	2	144500000	144520000	2	145280000	145300000	1	1	1
D0	2	144500000	144520000	2	145300000	145320000	2	2	1
D0	2	144500000	144520000	2	145320000	145340000	2	2	1
D0	2	144500000	144520000	2	145380000	145400000	1	1	1
D0	2	144500000	144520000	2	145400000	145420000	1	1	1
D0	2	144520000	144540000	2	144520000	144540000	184	29422	1667
D0	2	144520000	144540000	2	144540000	144560000	26	97	37
D0	2	144520000	144540000	2	144560000	144580000	8	8	1
D0	2	144520000	144540000	2	144580000	144600000	2	2	1
D0	2	144520000	144540000	2	144600000	144620000	1	1	1
D0	2	144520000	144540000	2	144620000	144640000	2	2	1
D0	2	144520000	144540000	2	144640000	144660000	2	2	1
D0	2	144520000	144540000	2	144660000	144680000	1	1	1
D0	2	144520000	144540000	2	144680000	144700000	6	6	1
D0	2	144520000	144540000	2	144720000	144740000	1	1	1
D0	2	144520000	144540000	2	144760000	144780000	1	1	1
D0	2	144520000	144540000	2	144780000	144800000	3	3	1
D0	2	144520000	144540000	2	144820000	144840000	1	1	1
D0	2	144520000	144540000	2	144860000	144880000	1	1	1
D0	2	144520000	144540000	2	144880000	144900000	1	1	1
D0	2	144520000	144540000	2	144900000	144920000	2	4	3
D0	2	144520000	144540000	2	144920000	144940000	1	1	1
D0	2	144520000	144540000	2	144940000	144960000	2	2	1
D0	2	144520000	144540000	2	145040000	145060000	1	1	1
D0	2	144520000	144540000	2	145080000	145100000	3	3	1
D0	2	144520000	144540000	2	145100000	145120000	2	2	1
D0	2	144520000	144540000	2	145120000	145140000	1	1	1
D0	2	144520000	144540000	2	145140000	145160000	2	2	1
D0	2	144520000	144540000	2	145160000	145180000	1	1	1
D0	2	144520000	144540000	2	145200000	145220000	2	2	1
D0	2	144520000	144540000	2	145220000	145240000	3	3	1
D0	2	144520000	144540000	2	145260000	145280000	1	1	1
D0	2	144520000	144540000	2	145320000	145340000	1	1	1
D0	2	144520000	144540000	2	145340000	145360000	1	1	1
D0	2	144520000	144540000	2	145440000	145460000	2	2	1
D0	2	144520000	144540000	2	145500000	145520000	1	1	1
D0	2	144540000	144560000	2	144540000	144560000	178	29454	2134
D0	2	144540000	144560000	2	144560000	144580000	38	232	166
D0	2	144540000	144560000	2	144580000	144600000	7	7	1
D0	2	144540000	144560000	2	144600000	144620000	2	2	1
D0	2	144540000	144560000	2	144620000	144640000	1	1	1
D0	2	144540000	144560000	2	144640000	144660000	1	2	2
D0	2	144540000	144560000	2	144680000	144700000	1	1	1
D0	2	144540000	144560000	2	144700000	144720000	1	1	1
D0	2	144540000	144560000	2	144720000	144740000	3	3	1
D0	2	144540000	144560000	2	144760000	144780000	1	1	1
D0	2	144540000	144560000	2	144780000	144800000	1	1	1
D0	2	144540000	144560000	2	144840000	144860000	1	1	1
D0	2	144540000	144560000	2	144860000	144880000	3	3	1
D0	2	144540000	144560000	2	144960000	144980000	1	1	1
D0	2	144540000	144560000	2	144980000	145000000	1	1	1
D0	2	144540000	144560000	2	145000000	145020000	1	2	2
D0	2	144540000	144560000	2	145020000	145040000	1	1	1
D0	2	144540000	144560000	2	145040000	145060000	1	1	1
D0	2	144540000	144560000	2	145080000	145100000	3	5	2
D0	2	144540000	144560000	2	145100000	145120000	1	1	1
D0	2	144540000	144560000	2	145120000	145140000	1	1	1
D0	2	144540000	144560000	2	145140000	145160000	1	1	1
D0	2	144540000	144560000	2	145160000	145180000	2	2	1
D0	2	144540000	144560000	2	145180000	145200000	1	1	1
D0	2	144540000	144560000	2	145200000	145220000	1	1	1
D0	2	144540000	144560000	2	145220000	145240000	1	1	1
D0	2	144540000	144560000	2	145240000	145260000	1	2	2
D0	2	144540000	144560000	2	145260000	145280000	2	2	1
D0	2	144540000	144560000	2	145280000	145300000	2	2	1
D0	2	144540000	144560000	2	145320000	145340000	2	2	1
D0	2	144540000	144560000	2	145400000	145420000	2	3	2
D0	2	144540000	144560000	2	145420000	145440000	1	1	1
D0	2	144540000	144560000	2	145500000	145520000	1	1	1
D0	2	144560000	144580000	2	144560000	144580000	301	42630	2084
D0	2	144560000	144580000	2	144580000	144600000	25	318	276
D0	2	144560000	144580000	2	144600000	144620000	6	6	1
D0	2	144560000	144580000	2	144620000	144640000	3	4	2
D0	2	144560000	144580000	2	144640000	144660000	3	3	1
D0	2	144560000	144580000	2	144660000	144680000	1	1	1
D0	2	144560000	144580000	2	144680000	144700000	4	5	2
D0	2	144560000	144580000	2	144700000	144720000	4	4	1
D0	2	144560000	144580000	2	144720000	144740000	2	3	2
D0	2	144560000	144580000	2	144740000	144760000	2	2	1
D0	2	144560000	144580000	2	144780000	144800000	2	2	1
D0	2	144560000	144580000	2	144800000	144820000	1	1	1
D0	2	144560000	144580000	2	144820000	144840000	1	1	1
D0	2	144560000	144580000	2	144840000	144860000	2	2	1
D0	2	144560000	144580000	2	144880000	144900000	1	2	2
D0	2	144560000	144580000	2	144940000	144960000	1	1	1
D0	2	144560000	144580000	2	145020000	145040000	1	1	1
D0	2	144560000	144580000	2	145060000	145080000	1	1	1
D0	2	144560000	144580000	2	145080000	145100000	2	2	1
D0	2	144560000	144580000	2	145100000	145120000	1	1	1
D0	2	144560000	144580000	2	145120000	145140000	1	1	1
D0	2	144560000	144580000	2	145180000	145200000	1	2	2
D0	2	144560000	144580000	2	145240000	145260000	1	1	1
D0	2	144560000	144580000	2	145260000	145280000	2	2	1
D0	2	144560000	144580000	2	145280000	145300000	2	2	1
D0	2	144560000	144580000	2	145320000	145340000	1	2	2
D0	2	144560000	144580000	2	145380000	145400000	1	1	1
D0	2	144560000	144580000	2	145400000	145420000	1	1	1
D0	2	144560000	144580000	2	145440000	145460000	3	3	1
D0	2	144580000	144600000	2	144580000	144600000	200	29499	1660
D0	2	144580000	144600000	2	144600000	144620000	13	38	19
D0	2	144580000	144600000	2	144640000	144660000	5	5	1
D0	2	144580000	144600000	2	144680000	144700000	3	3	1
D0	2	144580000	144600000	2	144700000	144720000	1	1	1
D0	2	144580000	144600000	2	144760000	144780000	1	1	1
D0	2	144580000	144600000	2	144800000	144820000	1	2	2
D0	2	144580000	144600000	2	144820000	144840000	2	2	1
D0	2	144580000	144600000	2	144840000	144860000	1	1	1
D0	2	144580000	144600000	2	144900000	144920000	2	3	2
D0	2	144580000	144600000	2	144920000	144940000	1	1	1
D0	2	144580000	144600000	2	144980000	145000000	1	1	1
D0	2	144580000	144600000	2	145020000	145040000	1	1	1
D0	2	144580000	144600000	2	145060000	145080000	1	1	1
D0	2	144580000	144600000	2	145140000	145160000	1	1	1
D0	2	144580000	144600000	2	145160000	145180000	1	1	1
D0	2	144580000	144600000	2	145180000	145200000	1	2	2
D0	2	144580000	144600000	2	145240000	145260000	1	1	1
D0	2	144580000	144600000	2	145260000	145280000	3	3	1
D0	2	144580000	144600000	2	145300000	145320000	1	1	1
D0	2	144580000	144600000	2	145340000	145360000	1	1	1
D0	2	144580000	144600000	2	145360000	145380000	1	1	1
D0	2	144580000	144600000	2	145400000	145420000	1	2	2
D0	2	144580000	144600000	2	145480000	145500000	1	1	1
D0	2	144600000	144620000	2	144600000	144620000	184	35745	2009
D0	2	144600000	144620000	2	144620000	144640000	5	5	1
D0	2	144600000	144620000	2	144640000	144660000	4	4	1
D0	2	144600000	144620000	2	144660000	144680000	4	4	1
D0	2	144600000	144620000	2	144680000	144700000	1	1	1
D0	2	144600000	144620000	2	144700000	144720000	2	3	2
D0	2	144600000	144620000	2	144740000	144760000	1	2	2
D0	2	144600000	144620000	2	144780000	144800000	1	1	1
D0	2	144600000	144620000	2	144800000	144820000	1	1	1
D0	2	144600000	144620000	2	144820000	144840000	1	1	1
D0	2	144600000	144620000	2	144840000	144860000	3	4	2
D0	2	144600000	144620000	2	144860000	144880000	1	1	1
D0	2	144600000	144620000	2	144880000	144900000	3	3	1
D0	2	144600000	144620000	2	144940000	144960000	1	1	1
D0	2	144600000	144620000	2	144960000	144980000	1	1	1
D0	2	144600000	144620000	2	144980000	145000000	1	1	1
D0	2	144600000	144620000	2	145000000	145020000	1	1	1
D0	2	144600000	144620000	2	145060000	145080000	1	1	1
D0	2	144600000	144620000	2	145100000	145120000	1	1	1
D0	2	144600000	144620000	2	145120000	145140000	1	1	1
D0	2	144600000	144620000	2	145140000	145160000	2	3	2
D0	2	144600000	144620000	2	145180000	145200000	1	1	1
D0	2	144600000	144620000	2	145200000	145220000	1	1	1
D0	2	144600000	144620000	2	145240000	145260000	2	2	1
D0	2	144600000	144620000	2	145260000	145280000	1	1	1
D0	2	144600000	144620000	2	145280000	145300000	1	1	1
D0	2	144600000	144620000	2	145400000	145420000	1	1	1
D0	2	144600000	144620000	2	145480000	145500000	1	1	1
D0	2	144620000	144640000	2	144620000	144640000	180	31259	2656
D0	2	144620000	144640000	2	144640000	144660000	19	128	107
D0	2	144620000	144640000	2	144660000	144680000	4	5	2
D0	2	144620000	144640000	2	144700000	144720000	1	1	1
D0	2	144620000	144640000	2	144720000	144740000	1	1	1
D0	2	144620000	144640000	2	144740000	144760000	2	3	2
D0	2	144620000	144640000	2	144780000	144800000	1	1	1
D0	2	144620000	144640000	2	144800000	144820000	3	3	1
D0	2	144620000	144640000	2	144840000	144860000	2	2	1
D0	2	144620000	144640000	2	144880000	144900000	2	2	1
D0	2	144620000	144640000	2	144900000	144920000	1	1	1
D0	2	144620000	144640000	2	144920000	144940000	1	1	1
D0	2	144620000	144640000	2	144940000	144960000	1	1	1
D0	2	144620000	144640000	2	144960000	144980000	2	2	1
D0	2	144620000	144640000	2	145020000	145040000	1	1	1
D0	2	144620000	144640000	2	145040000	145060000	1	1	1
D0	2	144620000	144640000	2	145060000	145080000	3	3	1
D0	2	144620000	144640000	2	145080000	145100000	1	1	1
D0	2	144620000	144640000	2	145140000	145160000	1	1	1
D0	2	144620000	144640000	2	145160000	145180000	1	1	1
D0	2	144620000	144640000	2	145180000	145200000	1	1	1
D0	2	144620000	144640000	2	145260000	145280000	1	1	1
D0	2	144620000	144640000	2	145300000	145320000	1	1	1
D0	2	144620000	144640000	2	145420000	145440000	1	1	1
D0	2	144640000	144660000	2	144640000	144660000	217	33707	2445
D0	2	144640000	144660000	2	144660000	144680000	21	25	3
D0	2	144640000	144660000	2	144680000	144700000	6	7	2
D0	2	144640000	144660000	2	144700000	144720000	3	3	1
D0	2	144640000	144660000	2	144720000	144740000	6	8	2
D0	2	144640000	144660000	2	144740000	144760000	3	3	1
D0	2	144640000	144660000	2	144760000	144780000	2	3	2
D0	2	144640000	144660000	2	144780000	144800000	1	1	1
D0	2	144640000	144660000	2	144800000	144820000	2	3	2
D0	2	144640000	144660000	2	144820000	144840000	2	2	1
D0	2	144640000	144660000	2	144840000	144860000	1	1	1
D0	2	144640000	144660000	2	144860000	144880000	1	1	1
D0	2	144640000	144660000	2	144940000	144960000	1	1	1
D0	2	144640000	144660000	2	144960000	144980000	1	1	1
D0	2	144640000	144660000	2	145000000	145020000	3	3	1
D0	2	144640000	144660000	2	145040000	145060000	1	1	1
D0	2	144640000	144660000	2	145080000	145100000	1	1	1
D0	2	144640000	144660000	2	145100000	145120000	2	2	1
D0	2	144640000	144660000	2	145140000	145160000	2	2	1
D0	2	144640000	144660000	2	145180000	145200000	2	2	1
D0	2	144640000	144660000	2	145200000	145220000	1	1	1
D0	2	144640000	144660000	2	145260000	145280000	1	1	1
D0	2	144640000	144660000	2	145340000	145360000	1	1	1
D0	2	144640000	144660000	2	145360000	145380000	1	1	1
D0	2	144640000	144660000	2	145400000	145420000	2	2	1
D0	2	144640000	144660000	2	145500000	145520000	1	1	1
D0	2	144660000	144680000	2	144660000	144680000	156	21826	1352
D0	2	144660000	144680000	2	144680000	144700000	14	127	110
D0	2	144660000	144680000	2	144700000	144720000	1	2	2
D0	2	144660000	144680000	2	144720000	144740000	3	4	2
D0	2	144660000	144680000	2	144740000	144760000	2	2	1
D0	2	144660000	144680000	2	144760000	144780000	1	1	1
D0	2	144660000	144680000	2	144800000	144820000	1	1	1
D0	2	144660000	144680000	2	144820000	144840000	1	1	1
D0	2	144660000	144680000	2	144860000	144880000	1	1	1
D0	2	144660000	144680000	2	144900000	144920000	3	3	1
D0	2	144660000	144680000	2	144980000	145000000	2	3	2
D0	2	144660000	144680000	2	145020000	145040000	3	4	2
D0	2	144660000	144680000	2	145040000	145060000	1	1	1
D0	2	144660000	144680000	2	145060000	145080000	1	1	1
D0	2	144660000	144680000	2	145080000	145100000	2	2	1
D0	2	144660000	144680000	2	145100000	145120000	4	4	1
D0	2	144660000	144680000	2	145120000	145140000	2	2	1
D0	2	144660000	144680000	2	145160000	145180000	2	2	1
D0	2	144660000	144680000	2	145260000	145280000	2	2	1
D0	2	144660000	144680000	2	145300000	145320000	2	2	1
D0	2	144660000	144680000	2	145320000	145340000	1	1	1
D0	2	144660000	144680000	2	145340000	145360000	1	1	1
D0	2	144660000	144680000	2	145360000	145380000	1	3	3
D0	2	144660000	144680000	2	145380000	145400000	1	1	1
D0	2	144660000	144680000	2	145400000	145420000	2	2	1
D0	2	144660000	144680000	2	145420000	145440000	2	2	1
D0	2	144660000	144680000	2	145500000	145520000	1	1	1
D0	2	144680000	144700000	2	144680000	144700000	161	29602	2152
D0	2	144680000	144700000	2	144700000	144720000	21	458	428
D0	2	144680000	144700000	2	144720000	144740000	5	5	1
D0	2	144680000	144700000	2	144740000	144760000	3	4	2
D0	2	144680000	144700000	2	144760000	144780000	1	1	1
D0	2	144680000	144700000	2	144780000	144800000	3	4	2
D0	2	144680000	144700000	2	144800000	144820000	2	2	1
D0	2	144680000	144700000	2	144820000	144840000	1	1	1
D0	2	144680000	144700000	2	144840000	144860000	1	1	1
D0	2	144680000	144700000	2	144880000	144900000	3	3	1
D0	2	144680000	144700000	2	144960000	144980000	1	1	1
D0	2	144680000	144700000	2	145000000	145020000	1	1	1
D0	2	144680000	144700000	2	145020000	145040000	1	1	1
D0	2	144680000	144700000	2	145040000	145060000	1	2	2
D0	2	144680000	144700000	2	145080000	145100000	2	2	1
D0	2	144680000	144700000	2	145120000	145140000	1	1	1
D0	2	144680000	144700000	2	145140000	145160000	2	2	1
D0	2	144680000	144700000	2	145160000	145180000	4	6	3
D0	2	144680000	144700000	2	145180000	145200000	1	1	1
D0	2	144680000	144700000	2	145200000	145220000	3	3	1
D0	2	144680000	144700000	2	145240000	145260000	1	1	1
D0	2	144680000	144700000	2	145280000	145300000	2	2	1
D0	2	144680000	144700000	2	145360000	145380000	1	2	2
D0	2	144680000	144700000	2	145400000	145420000	1	1	1
D0	2	144680000	144700000	2	145420000	145440000	1	1	1
D0	2	144680000	144700000	2	145440000	145460000	1	1	1
D0	2	144700000	144720000	2	144700000	144720000	260	42286	1829
D0	2	144700000	144720000	2	144720000	144740000	20	116	78
D0	2	144700000	144720000	2	144740000	144760000	6	9	2
D0	2	144700000	144720000	2	144760000	144780000	7	7	1
D0	2	144700000	144720000	2	144780000	144800000	2	5	4
D0	2	144700000	144720000	2	144800000	144820000	1	1	1
D0	2	144700000	144720000	2	144820000	144840000	1	1	1
D0	2	144700000	144720000	2	144840000	144860000	4	5	2
D0	2	144700000	144720000	2	144920000	144940000	1	1	1
D0	2	144700000	144720000	2	144940000	144960000	2	3	2
D0	2	144700000	144720000	2	145000000	145020000	1	1	1
D0	2	144700000	144720000	2	145020000	145040000	1	1	1
D0	2	144700000	144720000	2	145040000	145060000	3	3	1
D0	2	144700000	144720000	2	145060000	145080000	1	1	1
D0	2	144700000	144720000	2	145080000	145100000	1	2	2
D0	2	144700000	144720000	2	145100000	145120000	1	1	1
D0	2	144700000	144720000	2	145120000	145140000	1	1	1
D0	2	144700000	144720000	2	145140000	145160000	1	1	1
D0	2	144700000	144720000	2	145180000	145200000	1	1	1
D0	2	144700000	144720000	2	145200000	145220000	1	1	1
D0	2	144700000	144720000	2	145220000	145240000	1	1	1
D0	2	144700000	144720000	2	145260000	145280000	4	4	1
D0	2	144700000	144720000	2	145280000	145300000	1	1	1
D0	2	144700000	144720000	2	145300000	145320000	1	1	1
D0	2	144700000	144720000	2	145420000	145440000	1	2	2
D0	2	144700000	144720000	2	145440000	145460000	1	2	2
D0	2	144700000	144720000	2	145460000	145480000	1	1	1
D0	2	144720000	144740000	2	144720000	144740000	136	23076	1416
D0	2	144720000	144740000	2	144740000	144760000	16	62	45
D0	2	144720000	144740000	2	144760000	144780000	4	4	1
D0	2	144720000	144740000	2	144780000	144800000	5	6	2
D0	2	144720000	144740000	2	144800000	144820000	2	2	1
D0	2	144720000	144740000	2	144820000	144840000	1	1	1
D0	2	144720000	144740000	2	144840000	144860000	2	2	1
D0	2	144720000	144740000	2	144880000	144900000	1	1	1
D0	2	144720000	144740000	2	144900000	144920000	1	1	1
D0	2	144720000	144740000	2	144920000	144940000	1	1	1
D0	2	144720000	144740000	2	144960000	144980000	2	2	1
D0	2	144720000	144740000	2	144980000	145000000	1	1	1
D0	2	144720000	144740000	2	145020000	145040000	1	1	1
D0	2	144720000	144740000	2	145080000	145100000	1	1	1
D0	2	144720000	144740000	2	145100000	145120000	1	1	1
D0	2	144720000	144740000	2	145120000	145140000	2	2	1
D0	2	144720000	144740000	2	145140000	145160000	2	2	1
D0	2	144720000	144740000	2	145160000	145180000	1	1	1
D0	2	144720000	144740000	2	145200000	145220000	1	1	1
D0	2	144720000	144740000	2	145220000	145240000	1	1	1
D0	2	144720000	144740000	2	145240000	145260000	1	1	1
D0	2	144720000	144740000	2	145280000	145300000	1	1	1
D0	2	144720000	144740000	2	145300000	145320000	1	1	1
D0	2	144720000	144740000	2	145320000	145340000	1	1	1
D0	2	144720000	144740000	2	145340000	145360000	2	2	1
D0	2	144720000	144740000	2	145440000	145460000	1	1	1
D0	2	144740000	144760000	2	144740000	144760000	226	37466	1887
D0	2	144740000	144760000	2	144760000	144780000	18	31	6
D0	2	144740000	144760000	2	144780000	144800000	3	4	2
D0	2	144740000	144760000	2	144800000	144820000	6	6	1
D0	2	144740000	144760000	2	144820000	144840000	4	4	1
[truncated: 6,194 more rows]

## Sheet: TAD2
label	chr_a	start_a	end_a	chr_b	start_b	end_b	proximities	total_signal	maximum_signal
D0	2	144960000	144980000	2	144960000	144980000	1	329	329
D0	2	144960000	144980000	2	144980000	145000000	4	155	152
D0	2	144960000	144980000	2	145200000	145220000	1	1	1
D0	2	144980000	145000000	2	144980000	145000000	228	40673	2113
D0	2	144980000	145000000	2	145000000	145020000	13	193	166
D0	2	144980000	145000000	2	145020000	145040000	6	7	2
D0	2	144980000	145000000	2	145040000	145060000	5	5	1
D0	2	144980000	145000000	2	145060000	145080000	1	2	2
D0	2	144980000	145000000	2	145080000	145100000	2	2	1
D0	2	144980000	145000000	2	145100000	145120000	4	4	1
D0	2	144980000	145000000	2	145140000	145160000	2	2	1
D0	2	144980000	145000000	2	145160000	145180000	2	2	1
D0	2	144980000	145000000	2	145180000	145200000	2	3	2
D0	2	144980000	145000000	2	145200000	145220000	1	1	1
D0	2	144980000	145000000	2	145240000	145260000	3	4	2
D0	2	144980000	145000000	2	145260000	145280000	1	1	1
D0	2	144980000	145000000	2	145320000	145340000	1	1	1
D0	2	144980000	145000000	2	145340000	145360000	1	1	1
D0	2	144980000	145000000	2	145400000	145420000	1	1	1
D0	2	144980000	145000000	2	145420000	145440000	4	6	2
D0	2	144980000	145000000	2	145460000	145480000	1	1	1
D0	2	144980000	145000000	2	145480000	145500000	1	1	1
D0	2	144980000	145000000	2	145580000	145600000	1	1	1
D0	2	144980000	145000000	2	145640000	145660000	1	1	1
D0	2	144980000	145000000	2	145720000	145740000	1	1	1
D0	2	144980000	145000000	2	145760000	145780000	1	1	1
D0	2	144980000	145000000	2	145780000	145800000	1	1	1
D0	2	144980000	145000000	2	145800000	145820000	1	1	1
D0	2	144980000	145000000	2	145820000	145840000	1	1	1
D0	2	144980000	145000000	2	145860000	145880000	1	1	1
D0	2	144980000	145000000	2	145880000	145900000	1	1	1
D0	2	144980000	145000000	2	145920000	145940000	1	1	1
D0	2	144980000	145000000	2	145940000	145960000	1	3	3
D0	2	144980000	145000000	2	145980000	146000000	1	1	1
D0	2	145000000	145020000	2	145000000	145020000	154	23134	1407
D0	2	145000000	145020000	2	145020000	145040000	9	175	166
D0	2	145000000	145020000	2	145040000	145060000	4	4	1
D0	2	145000000	145020000	2	145060000	145080000	1	1	1
D0	2	145000000	145020000	2	145100000	145120000	2	2	1
D0	2	145000000	145020000	2	145160000	145180000	3	3	1
D0	2	145000000	145020000	2	145180000	145200000	3	3	1
D0	2	145000000	145020000	2	145220000	145240000	1	1	1
D0	2	145000000	145020000	2	145240000	145260000	1	1	1
D0	2	145000000	145020000	2	145260000	145280000	2	3	2
D0	2	145000000	145020000	2	145300000	145320000	1	1	1
D0	2	145000000	145020000	2	145340000	145360000	2	2	1
D0	2	145000000	145020000	2	145380000	145400000	1	1	1
D0	2	145000000	145020000	2	145400000	145420000	1	1	1
D0	2	145000000	145020000	2	145460000	145480000	2	2	1
D0	2	145000000	145020000	2	145680000	145700000	1	1	1
D0	2	145000000	145020000	2	145740000	145760000	1	1	1
D0	2	145000000	145020000	2	145760000	145780000	1	1	1
D0	2	145000000	145020000	2	145800000	145820000	2	2	1
D0	2	145000000	145020000	2	145880000	145900000	2	2	1
D0	2	145000000	145020000	2	145920000	145940000	1	1	1
D0	2	145000000	145020000	2	145980000	146000000	1	1	1
D0	2	145000000	145020000	2	146000000	146020000	1	1	1
D0	2	145020000	145040000	2	145020000	145040000	212	34949	2243
D0	2	145020000	145040000	2	145040000	145060000	16	45	25
D0	2	145020000	145040000	2	145060000	145080000	5	5	1
D0	2	145020000	145040000	2	145080000	145100000	5	5	1
D0	2	145020000	145040000	2	145100000	145120000	4	5	2
D0	2	145020000	145040000	2	145120000	145140000	2	2	1
D0	2	145020000	145040000	2	145160000	145180000	3	3	1
D0	2	145020000	145040000	2	145180000	145200000	5	5	1
D0	2	145020000	145040000	2	145200000	145220000	3	3	1
D0	2	145020000	145040000	2	145240000	145260000	1	1	1
D0	2	145020000	145040000	2	145260000	145280000	3	4	2
D0	2	145020000	145040000	2	145280000	145300000	3	4	2
D0	2	145020000	145040000	2	145340000	145360000	3	3	1
D0	2	145020000	145040000	2	145360000	145380000	2	3	2
D0	2	145020000	145040000	2	145400000	145420000	4	4	1
D0	2	145020000	145040000	2	145420000	145440000	2	2	1
D0	2	145020000	145040000	2	145480000	145500000	1	2	2
D0	2	145020000	145040000	2	145520000	145540000	1	1	1
D0	2	145020000	145040000	2	145720000	145740000	1	1	1
D0	2	145020000	145040000	2	145740000	145760000	1	2	2
D0	2	145020000	145040000	2	145760000	145780000	1	1	1
D0	2	145020000	145040000	2	145780000	145800000	1	2	2
D0	2	145020000	145040000	2	145840000	145860000	1	2	2
D0	2	145040000	145060000	2	145040000	145060000	187	33647	2098
D0	2	145040000	145060000	2	145060000	145080000	10	48	39
D0	2	145040000	145060000	2	145080000	145100000	2	2	1
D0	2	145040000	145060000	2	145100000	145120000	1	1	1
D0	2	145040000	145060000	2	145120000	145140000	2	2	1
D0	2	145040000	145060000	2	145140000	145160000	1	1	1
D0	2	145040000	145060000	2	145160000	145180000	3	3	1
D0	2	145040000	145060000	2	145180000	145200000	2	2	1
D0	2	145040000	145060000	2	145200000	145220000	1	1	1
D0	2	145040000	145060000	2	145220000	145240000	1	1	1
D0	2	145040000	145060000	2	145240000	145260000	1	1	1
D0	2	145040000	145060000	2	145260000	145280000	2	2	1
D0	2	145040000	145060000	2	145300000	145320000	2	2	1
D0	2	145040000	145060000	2	145320000	145340000	1	1	1
D0	2	145040000	145060000	2	145420000	145440000	1	1	1
D0	2	145040000	145060000	2	145480000	145500000	1	2	2
D0	2	145040000	145060000	2	145520000	145540000	1	1	1
D0	2	145040000	145060000	2	145560000	145580000	1	2	2
D0	2	145040000	145060000	2	145600000	145620000	1	1	1
D0	2	145040000	145060000	2	145680000	145700000	2	3	2
D0	2	145040000	145060000	2	145780000	145800000	2	2	1
D0	2	145040000	145060000	2	145840000	145860000	1	1	1
D0	2	145040000	145060000	2	145900000	145920000	1	1	1
D0	2	145040000	145060000	2	145920000	145940000	1	1	1
D0	2	145040000	145060000	2	145980000	146000000	1	1	1
D0	2	145060000	145080000	2	145060000	145080000	173	21587	1656
D0	2	145060000	145080000	2	145080000	145100000	16	210	193
D0	2	145060000	145080000	2	145100000	145120000	4	5	2
D0	2	145060000	145080000	2	145120000	145140000	2	2	1
D0	2	145060000	145080000	2	145140000	145160000	1	1	1
D0	2	145060000	145080000	2	145160000	145180000	1	1	1
D0	2	145060000	145080000	2	145180000	145200000	2	2	1
D0	2	145060000	145080000	2	145200000	145220000	3	3	1
D0	2	145060000	145080000	2	145220000	145240000	2	2	1
D0	2	145060000	145080000	2	145260000	145280000	1	1	1
D0	2	145060000	145080000	2	145280000	145300000	2	2	1
D0	2	145060000	145080000	2	145380000	145400000	2	3	2
D0	2	145060000	145080000	2	145580000	145600000	1	1	1
D0	2	145060000	145080000	2	145620000	145640000	1	1	1
D0	2	145060000	145080000	2	145640000	145660000	1	1	1
D0	2	145060000	145080000	2	145720000	145740000	2	2	1
D0	2	145060000	145080000	2	145780000	145800000	1	1	1
D0	2	145060000	145080000	2	145860000	145880000	1	1	1
D0	2	145060000	145080000	2	145900000	145920000	2	2	1
D0	2	145060000	145080000	2	145940000	145960000	1	1	1
D0	2	145060000	145080000	2	145960000	145980000	1	1	1
D0	2	145060000	145080000	2	145980000	146000000	2	2	1
D0	2	145080000	145100000	2	145080000	145100000	194	30416	2225
D0	2	145080000	145100000	2	145100000	145120000	15	75	54
D0	2	145080000	145100000	2	145120000	145140000	5	6	2
D0	2	145080000	145100000	2	145140000	145160000	2	2	1
D0	2	145080000	145100000	2	145160000	145180000	6	10	3
D0	2	145080000	145100000	2	145180000	145200000	1	1	1
D0	2	145080000	145100000	2	145200000	145220000	2	2	1
D0	2	145080000	145100000	2	145220000	145240000	2	2	1
D0	2	145080000	145100000	2	145260000	145280000	4	4	1
D0	2	145080000	145100000	2	145300000	145320000	2	3	2
D0	2	145080000	145100000	2	145380000	145400000	2	2	1
D0	2	145080000	145100000	2	145420000	145440000	2	2	1
D0	2	145080000	145100000	2	145460000	145480000	1	2	2
D0	2	145080000	145100000	2	145480000	145500000	1	4	4
D0	2	145080000	145100000	2	145580000	145600000	1	1	1
D0	2	145080000	145100000	2	145600000	145620000	1	1	1
D0	2	145080000	145100000	2	145680000	145700000	1	1	1
D0	2	145080000	145100000	2	145780000	145800000	2	3	2
D0	2	145080000	145100000	2	145820000	145840000	1	1	1
D0	2	145080000	145100000	2	145860000	145880000	1	1	1
D0	2	145080000	145100000	2	145920000	145940000	1	1	1
D0	2	145080000	145100000	2	145940000	145960000	2	3	2
D0	2	145080000	145100000	2	145960000	145980000	1	2	2
D0	2	145100000	145120000	2	145100000	145120000	183	25496	2225
D0	2	145100000	145120000	2	145120000	145140000	20	30	7
D0	2	145100000	145120000	2	145140000	145160000	4	4	1
D0	2	145100000	145120000	2	145160000	145180000	2	3	2
D0	2	145100000	145120000	2	145180000	145200000	2	2	1
D0	2	145100000	145120000	2	145200000	145220000	7	8	2
D0	2	145100000	145120000	2	145220000	145240000	1	1	1
D0	2	145100000	145120000	2	145240000	145260000	3	3	1
D0	2	145100000	145120000	2	145300000	145320000	1	1	1
D0	2	145100000	145120000	2	145320000	145340000	1	1	1
D0	2	145100000	145120000	2	145340000	145360000	1	1	1
D0	2	145100000	145120000	2	145360000	145380000	1	1	1
D0	2	145100000	145120000	2	145380000	145400000	3	3	1
D0	2	145100000	145120000	2	145400000	145420000	2	2	1
D0	2	145100000	145120000	2	145440000	145460000	1	1	1
D0	2	145100000	145120000	2	145520000	145540000	1	1	1
D0	2	145100000	145120000	2	145540000	145560000	1	1	1
D0	2	145100000	145120000	2	145560000	145580000	2	2	1
D0	2	145100000	145120000	2	145600000	145620000	1	1	1
D0	2	145100000	145120000	2	145620000	145640000	1	1	1
D0	2	145100000	145120000	2	145740000	145760000	1	1	1
D0	2	145100000	145120000	2	145760000	145780000	2	2	1
D0	2	145100000	145120000	2	145780000	145800000	1	1	1
D0	2	145100000	145120000	2	145840000	145860000	2	2	1
D0	2	145100000	145120000	2	145900000	145920000	1	1	1
D0	2	145100000	145120000	2	145920000	145940000	1	1	1
D0	2	145100000	145120000	2	145940000	145960000	5	6	2
D0	2	145100000	145120000	2	145980000	146000000	1	1	1
D0	2	145100000	145120000	2	146000000	146020000	1	1	1
D0	2	145120000	145140000	2	145120000	145140000	135	23947	2003
D0	2	145120000	145140000	2	145140000	145160000	13	83	69
D0	2	145120000	145140000	2	145160000	145180000	2	2	1
D0	2	145120000	145140000	2	145180000	145200000	1	1	1
D0	2	145120000	145140000	2	145220000	145240000	1	1	1
D0	2	145120000	145140000	2	145240000	145260000	1	1	1
D0	2	145120000	145140000	2	145260000	145280000	1	1	1
D0	2	145120000	145140000	2	145300000	145320000	2	2	1
D0	2	145120000	145140000	2	145340000	145360000	3	3	1
D0	2	145120000	145140000	2	145360000	145380000	1	1	1
D0	2	145120000	145140000	2	145400000	145420000	2	2	1
D0	2	145120000	145140000	2	145420000	145440000	1	1	1
D0	2	145120000	145140000	2	145440000	145460000	1	1	1
D0	2	145120000	145140000	2	145460000	145480000	1	1	1
D0	2	145120000	145140000	2	145480000	145500000	1	1	1
D0	2	145120000	145140000	2	145520000	145540000	1	1	1
D0	2	145120000	145140000	2	145560000	145580000	1	1	1
D0	2	145120000	145140000	2	145620000	145640000	1	1	1
D0	2	145120000	145140000	2	145640000	145660000	1	1	1
D0	2	145120000	145140000	2	145660000	145680000	1	1	1
D0	2	145120000	145140000	2	145680000	145700000	1	1	1
D0	2	145120000	145140000	2	145700000	145720000	1	1	1
D0	2	145120000	145140000	2	145720000	145740000	1	1	1
D0	2	145120000	145140000	2	145840000	145860000	1	1	1
D0	2	145120000	145140000	2	145960000	145980000	1	2	2
D0	2	145120000	145140000	2	145980000	146000000	2	3	2
D0	2	145140000	145160000	2	145140000	145160000	237	36875	1789
D0	2	145140000	145160000	2	145160000	145180000	28	135	97
D0	2	145140000	145160000	2	145180000	145200000	4	4	1
D0	2	145140000	145160000	2	145200000	145220000	2	2	1
D0	2	145140000	145160000	2	145220000	145240000	3	4	2
D0	2	145140000	145160000	2	145240000	145260000	4	5	2
D0	2	145140000	145160000	2	145260000	145280000	3	3	1
D0	2	145140000	145160000	2	145280000	145300000	1	1	1
D0	2	145140000	145160000	2	145340000	145360000	1	1	1
D0	2	145140000	145160000	2	145380000	145400000	1	1	1
D0	2	145140000	145160000	2	145400000	145420000	1	1	1
D0	2	145140000	145160000	2	145420000	145440000	1	2	2
D0	2	145140000	145160000	2	145440000	145460000	2	2	1
D0	2	145140000	145160000	2	145520000	145540000	2	2	1
D0	2	145140000	145160000	2	145580000	145600000	1	1	1
D0	2	145140000	145160000	2	145640000	145660000	1	1	1
D0	2	145140000	145160000	2	145660000	145680000	1	1	1
D0	2	145140000	145160000	2	145700000	145720000	2	2	1
D0	2	145140000	145160000	2	145780000	145800000	2	2	1
D0	2	145140000	145160000	2	145820000	145840000	1	1	1
D0	2	145140000	145160000	2	145840000	145860000	1	1	1
D0	2	145140000	145160000	2	145880000	145900000	1	2	2
D0	2	145140000	145160000	2	145900000	145920000	1	2	2
D0	2	145140000	145160000	2	145940000	145960000	1	1	1
D0	2	145140000	145160000	2	145960000	145980000	1	1	1
D0	2	145160000	145180000	2	145160000	145180000	194	30906	2301
D0	2	145160000	145180000	2	145180000	145200000	13	301	285
D0	2	145160000	145180000	2	145200000	145220000	4	4	1
D0	2	145160000	145180000	2	145220000	145240000	1	1	1
D0	2	145160000	145180000	2	145240000	145260000	5	6	2
D0	2	145160000	145180000	2	145260000	145280000	4	5	2
D0	2	145160000	145180000	2	145280000	145300000	1	1	1
D0	2	145160000	145180000	2	145300000	145320000	3	3	1
D0	2	145160000	145180000	2	145360000	145380000	1	1	1
D0	2	145160000	145180000	2	145380000	145400000	1	1	1
D0	2	145160000	145180000	2	145420000	145440000	1	1	1
D0	2	145160000	145180000	2	145460000	145480000	1	1	1
D0	2	145160000	145180000	2	145480000	145500000	1	1	1
D0	2	145160000	145180000	2	145500000	145520000	1	1	1
D0	2	145160000	145180000	2	145560000	145580000	1	1	1
D0	2	145160000	145180000	2	145660000	145680000	1	1	1
D0	2	145160000	145180000	2	145720000	145740000	1	1	1
D0	2	145160000	145180000	2	145740000	145760000	1	1	1
D0	2	145160000	145180000	2	145760000	145780000	1	2	2
D0	2	145160000	145180000	2	145840000	145860000	1	1	1
D0	2	145160000	145180000	2	145900000	145920000	3	3	1
D0	2	145160000	145180000	2	145920000	145940000	2	4	3
D0	2	145160000	145180000	2	145940000	145960000	1	1	1
D0	2	145160000	145180000	2	145980000	146000000	1	1	1
D0	2	145180000	145200000	2	145180000	145200000	253	40798	1905
D0	2	145180000	145200000	2	145200000	145220000	13	66	52
D0	2	145180000	145200000	2	145220000	145240000	7	7	1
D0	2	145180000	145200000	2	145240000	145260000	5	6	2
D0	2	145180000	145200000	2	145260000	145280000	8	8	1
D0	2	145180000	145200000	2	145280000	145300000	3	3	1
D0	2	145180000	145200000	2	145300000	145320000	3	3	1
D0	2	145180000	145200000	2	145320000	145340000	1	1	1
D0	2	145180000	145200000	2	145380000	145400000	1	1	1
D0	2	145180000	145200000	2	145420000	145440000	2	2	1
D0	2	145180000	145200000	2	145460000	145480000	1	1	1
D0	2	145180000	145200000	2	145500000	145520000	1	1	1
D0	2	145180000	145200000	2	145520000	145540000	1	1	1
D0	2	145180000	145200000	2	145540000	145560000	1	1	1
D0	2	145180000	145200000	2	145580000	145600000	3	3	1
D0	2	145180000	145200000	2	145600000	145620000	3	4	2
D0	2	145180000	145200000	2	145680000	145700000	1	1	1
D0	2	145180000	145200000	2	145700000	145720000	2	2	1
D0	2	145180000	145200000	2	145720000	145740000	1	1	1
D0	2	145180000	145200000	2	145740000	145760000	4	4	1
D0	2	145180000	145200000	2	145780000	145800000	3	3	1
D0	2	145180000	145200000	2	145840000	145860000	2	2	1
D0	2	145180000	145200000	2	145860000	145880000	1	1	1
D0	2	145180000	145200000	2	145880000	145900000	1	2	2
D0	2	145180000	145200000	2	145920000	145940000	1	1	1
D0	2	145180000	145200000	2	145940000	145960000	3	3	1
D0	2	145180000	145200000	2	145960000	145980000	3	3	1
D0	2	145180000	145200000	2	146000000	146020000	1	1	1
D0	2	145200000	145220000	2	145200000	145220000	167	28320	2524
D0	2	145200000	145220000	2	145220000	145240000	18	87	69
D0	2	145200000	145220000	2	145240000	145260000	5	7	3
D0	2	145200000	145220000	2	145260000	145280000	10	10	1
D0	2	145200000	145220000	2	145280000	145300000	2	2	1
D0	2	145200000	145220000	2	145300000	145320000	3	3	1
D0	2	145200000	145220000	2	145320000	145340000	2	2	1
D0	2	145200000	145220000	2	145380000	145400000	1	2	2
D0	2	145200000	145220000	2	145400000	145420000	1	1	1
D0	2	145200000	145220000	2	145480000	145500000	1	1	1
D0	2	145200000	145220000	2	145560000	145580000	1	2	2
D0	2	145200000	145220000	2	145600000	145620000	2	2	1
D0	2	145200000	145220000	2	145660000	145680000	2	2	1
D0	2	145200000	145220000	2	145680000	145700000	2	2	1
D0	2	145200000	145220000	2	145700000	145720000	2	2	1
D0	2	145200000	145220000	2	145780000	145800000	1	1	1
D0	2	145200000	145220000	2	145800000	145820000	1	1	1
D0	2	145200000	145220000	2	145840000	145860000	1	1	1
D0	2	145200000	145220000	2	145940000	145960000	1	2	2
D0	2	145200000	145220000	2	146000000	146020000	1	1	1
D0	2	145220000	145240000	2	145220000	145240000	240	40298	2349
D0	2	145220000	145240000	2	145240000	145260000	28	114	84
D0	2	145220000	145240000	2	145260000	145280000	5	5	1
D0	2	145220000	145240000	2	145280000	145300000	1	1	1
D0	2	145220000	145240000	2	145300000	145320000	2	2	1
D0	2	145220000	145240000	2	145340000	145360000	1	1	1
D0	2	145220000	145240000	2	145360000	145380000	1	1	1
D0	2	145220000	145240000	2	145380000	145400000	2	2	1
D0	2	145220000	145240000	2	145400000	145420000	1	1	1
D0	2	145220000	145240000	2	145440000	145460000	1	1	1
D0	2	145220000	145240000	2	145460000	145480000	1	1	1
D0	2	145220000	145240000	2	145480000	145500000	1	1	1
D0	2	145220000	145240000	2	145500000	145520000	1	1	1
D0	2	145220000	145240000	2	145520000	145540000	1	1	1
D0	2	145220000	145240000	2	145560000	145580000	1	1	1
D0	2	145220000	145240000	2	145580000	145600000	2	2	1
D0	2	145220000	145240000	2	145600000	145620000	2	3	2
D0	2	145220000	145240000	2	145620000	145640000	1	2	2
D0	2	145220000	145240000	2	145680000	145700000	2	2	1
D0	2	145220000	145240000	2	145720000	145740000	2	2	1
D0	2	145220000	145240000	2	145760000	145780000	1	1	1
D0	2	145220000	145240000	2	145780000	145800000	2	2	1
D0	2	145220000	145240000	2	145800000	145820000	2	2	1
D0	2	145220000	145240000	2	145840000	145860000	1	1	1
D0	2	145220000	145240000	2	145880000	145900000	2	2	1
D0	2	145220000	145240000	2	145900000	145920000	1	1	1
D0	2	145220000	145240000	2	145940000	145960000	3	3	1
D0	2	145220000	145240000	2	145980000	146000000	1	1	1
D0	2	145240000	145260000	2	145240000	145260000	223	37395	2211
D0	2	145240000	145260000	2	145260000	145280000	22	127	101
D0	2	145240000	145260000	2	145280000	145300000	1	1	1
D0	2	145240000	145260000	2	145320000	145340000	1	1	1
D0	2	145240000	145260000	2	145380000	145400000	1	1	1
D0	2	145240000	145260000	2	145400000	145420000	4	4	1
D0	2	145240000	145260000	2	145420000	145440000	1	1	1
D0	2	145240000	145260000	2	145520000	145540000	1	3	3
D0	2	145240000	145260000	2	145540000	145560000	1	1	1
D0	2	145240000	145260000	2	145560000	145580000	3	3	1
D0	2	145240000	145260000	2	145580000	145600000	2	2	1
D0	2	145240000	145260000	2	145620000	145640000	1	1	1
D0	2	145240000	145260000	2	145640000	145660000	2	2	1
D0	2	145240000	145260000	2	145660000	145680000	1	1	1
D0	2	145240000	145260000	2	145720000	145740000	2	2	1
D0	2	145240000	145260000	2	145740000	145760000	2	2	1
D0	2	145240000	145260000	2	145800000	145820000	1	1	1
D0	2	145240000	145260000	2	145820000	145840000	1	1	1
D0	2	145240000	145260000	2	145860000	145880000	2	3	2
D0	2	145240000	145260000	2	145880000	145900000	1	1	1
D0	2	145240000	145260000	2	145900000	145920000	1	1	1
D0	2	145240000	145260000	2	145920000	145940000	2	3	2
D0	2	145240000	145260000	2	145940000	145960000	1	1	1
D0	2	145240000	145260000	2	145960000	145980000	1	1	1
D0	2	145240000	145260000	2	146000000	146020000	3	3	1
D0	2	145260000	145280000	2	145260000	145280000	153	26854	2034
D0	2	145260000	145280000	2	145280000	145300000	12	134	117
D0	2	145260000	145280000	2	145300000	145320000	3	4	2
D0	2	145260000	145280000	2	145320000	145340000	2	2	1
D0	2	145260000	145280000	2	145360000	145380000	2	2	1
D0	2	145260000	145280000	2	145380000	145400000	3	3	1
D0	2	145260000	145280000	2	145400000	145420000	1	1	1
D0	2	145260000	145280000	2	145420000	145440000	2	2	1
D0	2	145260000	145280000	2	145460000	145480000	1	1	1
D0	2	145260000	145280000	2	145480000	145500000	1	1	1
D0	2	145260000	145280000	2	145500000	145520000	3	4	2
D0	2	145260000	145280000	2	145520000	145540000	1	1	1
D0	2	145260000	145280000	2	145540000	145560000	1	1	1
D0	2	145260000	145280000	2	145560000	145580000	1	1	1
D0	2	145260000	145280000	2	145580000	145600000	1	1	1
D0	2	145260000	145280000	2	145600000	145620000	2	2	1
D0	2	145260000	145280000	2	145640000	145660000	2	2	1
D0	2	145260000	145280000	2	145660000	145680000	1	1	1
D0	2	145260000	145280000	2	145700000	145720000	1	1	1
D0	2	145260000	145280000	2	145720000	145740000	1	1	1
D0	2	145260000	145280000	2	145780000	145800000	2	2	1
D0	2	145260000	145280000	2	145820000	145840000	3	4	2
D0	2	145260000	145280000	2	145860000	145880000	1	1	1
D0	2	145260000	145280000	2	145900000	145920000	1	1	1
D0	2	145260000	145280000	2	145920000	145940000	3	3	1
D0	2	145260000	145280000	2	145940000	145960000	1	1	1
D0	2	145260000	145280000	2	145980000	146000000	2	2	1
D0	2	145260000	145280000	2	146000000	146020000	1	1	1
D0	2	145280000	145300000	2	145280000	145300000	198	30274	1740
D0	2	145280000	145300000	2	145300000	145320000	16	32	13
D0	2	145280000	145300000	2	145320000	145340000	2	2	1
D0	2	145280000	145300000	2	145340000	145360000	2	2	1
D0	2	145280000	145300000	2	145360000	145380000	4	6	3
D0	2	145280000	145300000	2	145380000	145400000	2	2	1
D0	2	145280000	145300000	2	145400000	145420000	1	1	1
D0	2	145280000	145300000	2	145420000	145440000	3	3	1
D0	2	145280000	145300000	2	145440000	145460000	1	1	1
D0	2	145280000	145300000	2	145460000	145480000	1	1	1
D0	2	145280000	145300000	2	145480000	145500000	2	3	2
D0	2	145280000	145300000	2	145500000	145520000	2	3	2
D0	2	145280000	145300000	2	145540000	145560000	2	2	1
D0	2	145280000	145300000	2	145580000	145600000	1	2	2
D0	2	145280000	145300000	2	145600000	145620000	2	2	1
D0	2	145280000	145300000	2	145620000	145640000	1	1	1
D0	2	145280000	145300000	2	145640000	145660000	1	1	1
D0	2	145280000	145300000	2	145680000	145700000	1	1	1
D0	2	145280000	145300000	2	145740000	145760000	2	2	1
D0	2	145280000	145300000	2	145760000	145780000	2	3	2
D0	2	145280000	145300000	2	145780000	145800000	2	3	2
D0	2	145280000	145300000	2	145800000	145820000	1	1	1
D0	2	145280000	145300000	2	145820000	145840000	1	2	2
D0	2	145280000	145300000	2	145840000	145860000	2	2	1
D0	2	145280000	145300000	2	145900000	145920000	1	1	1
D0	2	145280000	145300000	2	145920000	145940000	1	1	1
D0	2	145280000	145300000	2	145940000	145960000	1	1	1
D0	2	145280000	145300000	2	145960000	145980000	1	1	1
D0	2	145280000	145300000	2	145980000	146000000	1	1	1
D0	2	145300000	145320000	2	145300000	145320000	193	37330	1945
D0	2	145300000	145320000	2	145320000	145340000	17	154	136
D0	2	145300000	145320000	2	145340000	145360000	4	4	1
D0	2	145300000	145320000	2	145360000	145380000	3	3	1
D0	2	145300000	145320000	2	145380000	145400000	4	4	1
D0	2	145300000	145320000	2	145400000	145420000	3	4	2
D0	2	145300000	145320000	2	145420000	145440000	5	5	1
D0	2	145300000	145320000	2	145440000	145460000	2	3	2
D0	2	145300000	145320000	2	145460000	145480000	1	1	1
D0	2	145300000	145320000	2	145480000	145500000	1	1	1
D0	2	145300000	145320000	2	145540000	145560000	1	1	1
D0	2	145300000	145320000	2	145560000	145580000	5	5	1
D0	2	145300000	145320000	2	145600000	145620000	2	2	1
D0	2	145300000	145320000	2	145620000	145640000	1	1	1
D0	2	145300000	145320000	2	145700000	145720000	1	1	1
D0	2	145300000	145320000	2	145720000	145740000	1	2	2
D0	2	145300000	145320000	2	145740000	145760000	2	3	2
D0	2	145300000	145320000	2	145760000	145780000	3	4	2
D0	2	145300000	145320000	2	145820000	145840000	3	3	1
D0	2	145300000	145320000	2	145840000	145860000	2	2	1
D0	2	145300000	145320000	2	145860000	145880000	2	2	1
D0	2	145300000	145320000	2	145880000	145900000	1	1	1
D0	2	145300000	145320000	2	145940000	145960000	1	1	1
D0	2	145300000	145320000	2	145980000	146000000	1	1	1
D0	2	145300000	145320000	2	146000000	146020000	1	1	1
D0	2	145320000	145340000	2	145320000	145340000	128	20948	2519
D0	2	145320000	145340000	2	145340000	145360000	16	185	165
D0	2	145320000	145340000	2	145360000	145380000	1	1	1
D0	2	145320000	145340000	2	145380000	145400000	3	4	2
D0	2	145320000	145340000	2	145400000	145420000	2	2	1
D0	2	145320000	145340000	2	145420000	145440000	3	4	2
D0	2	145320000	145340000	2	145440000	145460000	1	2	2
D0	2	145320000	145340000	2	145540000	145560000	1	1	1
D0	2	145320000	145340000	2	145580000	145600000	2	2	1
D0	2	145320000	145340000	2	145640000	145660000	2	3	2
D0	2	145320000	145340000	2	145680000	145700000	1	1	1
D0	2	145320000	145340000	2	145700000	145720000	1	2	2
D0	2	145320000	145340000	2	145740000	145760000	2	3	2
D0	2	145320000	145340000	2	145760000	145780000	1	1	1
D0	2	145320000	145340000	2	145780000	145800000	1	2	2
D0	2	145320000	145340000	2	145840000	145860000	2	2	1
D0	2	145320000	145340000	2	145860000	145880000	1	1	1
D0	2	145320000	145340000	2	145980000	146000000	3	4	2
D0	2	145340000	145360000	2	145340000	145360000	204	32063	1999
D0	2	145340000	145360000	2	145360000	145380000	15	241	223
D0	2	145340000	145360000	2	145380000	145400000	4	4	1
D0	2	145340000	145360000	2	145400000	145420000	5	6	2
D0	2	145340000	145360000	2	145420000	145440000	5	6	2
D0	2	145340000	145360000	2	145440000	145460000	2	2	1
D0	2	145340000	145360000	2	145460000	145480000	1	1	1
D0	2	145340000	145360000	2	145480000	145500000	2	2	1
D0	2	145340000	145360000	2	145500000	145520000	1	1	1
D0	2	145340000	145360000	2	145540000	145560000	2	3	2
D0	2	145340000	145360000	2	145580000	145600000	2	2	1
D0	2	145340000	145360000	2	145600000	145620000	2	2	1
D0	2	145340000	145360000	2	145620000	145640000	2	2	1
D0	2	145340000	145360000	2	145640000	145660000	2	2	1
D0	2	145340000	145360000	2	145680000	145700000	4	4	1
D0	2	145340000	145360000	2	145720000	145740000	1	1	1
D0	2	145340000	145360000	2	145740000	145760000	2	2	1
D0	2	145340000	145360000	2	145760000	145780000	2	2	1
D0	2	145340000	145360000	2	145800000	145820000	2	2	1
D0	2	145340000	145360000	2	145820000	145840000	1	1	1
D0	2	145340000	145360000	2	145840000	145860000	2	2	1
D0	2	145340000	145360000	2	145860000	145880000	1	1	1
D0	2	145340000	145360000	2	145900000	145920000	1	1	1
D0	2	145340000	145360000	2	145920000	145940000	1	1	1
D0	2	145340000	145360000	2	145940000	145960000	1	1	1
D0	2	145340000	145360000	2	145980000	146000000	1	1	1
D0	2	145340000	145360000	2	146000000	146020000	1	1	1
D0	2	145360000	145380000	2	145360000	145380000	218	43609	2275
D0	2	145360000	145380000	2	145380000	145400000	15	16	2
D0	2	145360000	145380000	2	145400000	145420000	5	5	1
D0	2	145360000	145380000	2	145420000	145440000	5	6	2
D0	2	145360000	145380000	2	145460000	145480000	2	3	2
D0	2	145360000	145380000	2	145480000	145500000	1	1	1
D0	2	145360000	145380000	2	145500000	145520000	1	1	1
D0	2	145360000	145380000	2	145520000	145540000	1	1	1
D0	2	145360000	145380000	2	145540000	145560000	1	1	1
D0	2	145360000	145380000	2	145560000	145580000	2	2	1
D0	2	145360000	145380000	2	145660000	145680000	1	1	1
D0	2	145360000	145380000	2	145680000	145700000	1	1	1
D0	2	145360000	145380000	2	145700000	145720000	2	2	1
D0	2	145360000	145380000	2	145740000	145760000	3	5	3
D0	2	145360000	145380000	2	145820000	145840000	1	1	1
D0	2	145360000	145380000	2	145840000	145860000	1	1	1
D0	2	145360000	145380000	2	145860000	145880000	1	1	1
D0	2	145360000	145380000	2	145900000	145920000	1	1	1
D0	2	145360000	145380000	2	145920000	145940000	1	1	1
D0	2	145380000	145400000	2	145380000	145400000	181	25775	1852
D0	2	145380000	145400000	2	145400000	145420000	22	69	35
D0	2	145380000	145400000	2	145440000	145460000	1	2	2
D0	2	145380000	145400000	2	145460000	145480000	6	6	1
D0	2	145380000	145400000	2	145480000	145500000	1	1	1
D0	2	145380000	145400000	2	145520000	145540000	3	3	1
D0	2	145380000	145400000	2	145540000	145560000	1	1	1
D0	2	145380000	145400000	2	145560000	145580000	4	4	1
D0	2	145380000	145400000	2	145620000	145640000	2	2	1
D0	2	145380000	145400000	2	145780000	145800000	1	1	1
D0	2	145380000	145400000	2	145800000	145820000	1	1	1
D0	2	145380000	145400000	2	145820000	145840000	1	1	1
D0	2	145380000	145400000	2	145840000	145860000	1	1	1
D0	2	145380000	145400000	2	145860000	145880000	4	4	1
D0	2	145380000	145400000	2	145880000	145900000	2	2	1
D0	2	145380000	145400000	2	145900000	145920000	1	1	1
D0	2	145380000	145400000	2	145960000	145980000	1	1	1
D0	2	145380000	145400000	2	145980000	146000000	2	2	1
D0	2	145400000	145420000	2	145400000	145420000	180	25872	1563
D0	2	145400000	145420000	2	145420000	145440000	14	228	211
D0	2	145400000	145420000	2	145440000	145460000	2	2	1
D0	2	145400000	145420000	2	145460000	145480000	1	1	1
D0	2	145400000	145420000	2	145480000	145500000	3	4	2
D0	2	145400000	145420000	2	145500000	145520000	1	1	1
D0	2	145400000	145420000	2	145520000	145540000	3	3	1
D0	2	145400000	145420000	2	145560000	145580000	1	1	1
D0	2	145400000	145420000	2	145600000	145620000	1	1	1
D0	2	145400000	145420000	2	145640000	145660000	1	1	1
D0	2	145400000	145420000	2	145700000	145720000	1	1	1
D0	2	145400000	145420000	2	145720000	145740000	1	1	1
D0	2	145400000	145420000	2	145740000	145760000	2	2	1
D0	2	145400000	145420000	2	145780000	145800000	1	1	1
D0	2	145400000	145420000	2	145800000	145820000	1	2	2
D0	2	145400000	145420000	2	145820000	145840000	1	1	1
D0	2	145400000	145420000	2	145920000	145940000	1	1	1
D0	2	145420000	145440000	2	145420000	145440000	260	43821	2044
D0	2	145420000	145440000	2	145440000	145460000	16	110	92
D0	2	145420000	145440000	2	145460000	145480000	8	8	1
D0	2	145420000	145440000	2	145480000	145500000	2	2	1
D0	2	145420000	145440000	2	145500000	145520000	1	1	1
D0	2	145420000	145440000	2	145520000	145540000	3	4	2
D0	2	145420000	145440000	2	145540000	145560000	3	3	1
D0	2	145420000	145440000	2	145560000	145580000	2	2	1
D0	2	145420000	145440000	2	145580000	145600000	2	2	1
D0	2	145420000	145440000	2	145620000	145640000	1	1	1
D0	2	145420000	145440000	2	145640000	145660000	2	2	1
D0	2	145420000	145440000	2	145660000	145680000	1	1	1
D0	2	145420000	145440000	2	145680000	145700000	1	1	1
D0	2	145420000	145440000	2	145700000	145720000	1	1	1
D0	2	145420000	145440000	2	145720000	145740000	2	2	1
D0	2	145420000	145440000	2	145740000	145760000	1	1	1
D0	2	145420000	145440000	2	145760000	145780000	2	2	1
D0	2	145420000	145440000	2	145780000	145800000	1	1	1
D0	2	145420000	145440000	2	145800000	145820000	1	1	1
D0	2	145420000	145440000	2	145840000	145860000	1	1	1
D0	2	145420000	145440000	2	145860000	145880000	1	1	1
D0	2	145420000	145440000	2	145880000	145900000	2	2	1
D0	2	145420000	145440000	2	145940000	145960000	3	3	1
D0	2	145420000	145440000	2	145980000	146000000	2	2	1
D0	2	145440000	145460000	2	145440000	145460000	135	24464	2789
D0	2	145440000	145460000	2	145460000	145480000	14	80	60
D0	2	145440000	145460000	2	145480000	145500000	2	2	1
D0	2	145440000	145460000	2	145500000	145520000	3	4	2
D0	2	145440000	145460000	2	145520000	145540000	1	2	2
D0	2	145440000	145460000	2	145540000	145560000	2	2	1
D0	2	145440000	145460000	2	145560000	145580000	2	2	1
D0	2	145440000	145460000	2	145580000	145600000	3	3	1
D0	2	145440000	145460000	2	145620000	145640000	1	1	1
D0	2	145440000	145460000	2	145660000	145680000	1	1	1
D0	2	145440000	145460000	2	145740000	145760000	1	1	1
D0	2	145440000	145460000	2	145760000	145780000	1	1	1
D0	2	145440000	145460000	2	145780000	145800000	1	1	1
D0	2	145440000	145460000	2	145820000	145840000	1	1	1
D0	2	145440000	145460000	2	145860000	145880000	2	2	1
D0	2	145440000	145460000	2	145960000	145980000	1	1	1
D0	2	145440000	145460000	2	145980000	146000000	1	1	1
D0	2	145440000	145460000	2	146000000	146020000	1	1	1
D0	2	145460000	145480000	2	145460000	145480000	183	31611	2029
D0	2	145460000	145480000	2	145480000	145500000	7	12	4
D0	2	145460000	145480000	2	145500000	145520000	4	4	1
D0	2	145460000	145480000	2	145520000	145540000	4	4	1
D0	2	145460000	145480000	2	145540000	145560000	1	1	1
D0	2	145460000	145480000	2	145560000	145580000	1	1	1
D0	2	145460000	145480000	2	145580000	145600000	2	2	1
D0	2	145460000	145480000	2	145600000	145620000	1	1	1
D0	2	145460000	145480000	2	145620000	145640000	1	1	1
D0	2	145460000	145480000	2	145660000	145680000	1	1	1
D0	2	145460000	145480000	2	145680000	145700000	2	4	2
D0	2	145460000	145480000	2	145700000	145720000	2	5	4
D0	2	145460000	145480000	2	145740000	145760000	3	3	1
D0	2	145460000	145480000	2	145780000	145800000	2	2	1
D0	2	145460000	145480000	2	145820000	145840000	1	1	1
D0	2	145460000	145480000	2	145860000	145880000	1	1	1
D0	2	145460000	145480000	2	145900000	145920000	2	2	1
D0	2	145460000	145480000	2	145960000	145980000	1	1	1
D0	2	145460000	145480000	2	145980000	146000000	1	1	1
D0	2	145480000	145500000	2	145480000	145500000	200	36765	2341
D0	2	145480000	145500000	2	145500000	145520000	12	306	294
D0	2	145480000	145500000	2	145520000	145540000	3	3	1
D0	2	145480000	145500000	2	145540000	145560000	1	1	1
D0	2	145480000	145500000	2	145560000	145580000	1	1	1
D0	2	145480000	145500000	2	145640000	145660000	2	2	1
D0	2	145480000	145500000	2	145660000	145680000	3	3	1
D0	2	145480000	145500000	2	145700000	145720000	2	2	1
D0	2	145480000	145500000	2	145760000	145780000	1	1	1
D0	2	145480000	145500000	2	145780000	145800000	1	1	1
D0	2	145480000	145500000	2	145880000	145900000	1	1	1
D0	2	145480000	145500000	2	145900000	145920000	2	3	2
D0	2	145480000	145500000	2	145920000	145940000	2	2	1
D0	2	145480000	145500000	2	145940000	145960000	1	1	1
D0	2	145480000	145500000	2	145960000	145980000	1	1	1
D0	2	145480000	145500000	2	145980000	146000000	3	3	1
D0	2	145480000	145500000	2	146000000	146020000	1	1	1
D0	2	145500000	145520000	2	145500000	145520000	156	19757	1894
D0	2	145500000	145520000	2	145520000	145540000	13	52	33
D0	2	145500000	145520000	2	145540000	145560000	1	1	1
D0	2	145500000	145520000	2	145560000	145580000	2	3	2
D0	2	145500000	145520000	2	145580000	145600000	1	1	1
D0	2	145500000	145520000	2	145620000	145640000	3	3	1
D0	2	145500000	145520000	2	145640000	145660000	2	2	1
D0	2	145500000	145520000	2	145700000	145720000	1	1	1
D0	2	145500000	145520000	2	145740000	145760000	2	2	1
D0	2	145500000	145520000	2	145800000	145820000	2	2	1
D0	2	145500000	145520000	2	145820000	145840000	2	2	1
D0	2	145500000	145520000	2	145860000	145880000	2	2	1
D0	2	145500000	145520000	2	145880000	145900000	1	1	1
D0	2	145500000	145520000	2	145980000	146000000	1	1	1
D0	2	145520000	145540000	2	145520000	145540000	160	25369	2012
D0	2	145520000	145540000	2	145540000	145560000	15	88	66
D0	2	145520000	145540000	2	145560000	145580000	3	3	1
D0	2	145520000	145540000	2	145580000	145600000	1	1	1
D0	2	145520000	145540000	2	145600000	145620000	1	1	1
D0	2	145520000	145540000	2	145620000	145640000	1	1	1
D0	2	145520000	145540000	2	145640000	145660000	3	3	1
D0	2	145520000	145540000	2	145680000	145700000	1	1	1
D0	2	145520000	145540000	2	145760000	145780000	1	1	1
D0	2	145520000	145540000	2	145840000	145860000	1	1	1
D0	2	145520000	145540000	2	145860000	145880000	2	2	1
D0	2	145520000	145540000	2	145920000	145940000	2	3	2
D0	2	145520000	145540000	2	145940000	145960000	1	1	1
D0	2	145520000	145540000	2	145980000	146000000	1	1	1
D0	2	145540000	145560000	2	145540000	145560000	108	17200	1824
D0	2	145540000	145560000	2	145560000	145580000	15	126	109
D0	2	145540000	145560000	2	145580000	145600000	3	3	1
D0	2	145540000	145560000	2	145600000	145620000	1	1	1
D0	2	145540000	145560000	2	145640000	145660000	1	1	1
D0	2	145540000	145560000	2	145660000	145680000	2	2	1
D0	2	145540000	145560000	2	145680000	145700000	1	1	1
D0	2	145540000	145560000	2	145760000	145780000	1	1	1
D0	2	145540000	145560000	2	145780000	145800000	1	1	1
D0	2	145540000	145560000	2	145820000	145840000	1	2	2
D0	2	145540000	145560000	2	145840000	145860000	1	1	1
D0	2	145540000	145560000	2	145860000	145880000	1	1	1
D0	2	145540000	145560000	2	145880000	145900000	1	1	1
D0	2	145540000	145560000	2	145900000	145920000	1	1	1
D0	2	145540000	145560000	2	145960000	145980000	1	1	1
D0	2	145540000	145560000	2	146000000	146020000	1	1	1
D0	2	145560000	145580000	2	145560000	145580000	271	48041	3034
D0	2	145560000	145580000	2	145580000	145600000	20	97	73
D0	2	145560000	145580000	2	145600000	145620000	2	2	1
D0	2	145560000	145580000	2	145620000	145640000	1	1	1
D0	2	145560000	145580000	2	145660000	145680000	2	3	2
D0	2	145560000	145580000	2	145680000	145700000	2	2	1
D0	2	145560000	145580000	2	145720000	145740000	1	1	1
D0	2	145560000	145580000	2	145740000	145760000	1	1	1
D0	2	145560000	145580000	2	145760000	145780000	1	1	1
D0	2	145560000	145580000	2	145780000	145800000	2	3	2
D0	2	145560000	145580000	2	145800000	145820000	1	1	1
D0	2	145560000	145580000	2	145860000	145880000	1	2	2
D0	2	145560000	145580000	2	145880000	145900000	1	1	1
D0	2	145560000	145580000	2	145900000	145920000	3	3	1
D0	2	145560000	145580000	2	145920000	145940000	1	1	1
D0	2	145560000	145580000	2	145940000	145960000	3	4	2
D0	2	145560000	145580000	2	145960000	145980000	1	1	1
D0	2	145560000	145580000	2	145980000	146000000	1	2	2
D0	2	145560000	145580000	2	146000000	146020000	1	1	1
D0	2	145580000	145600000	2	145580000	145600000	170	28332	1848
D0	2	145580000	145600000	2	145600000	145620000	18	124	99
D0	2	145580000	145600000	2	145620000	145640000	1	1	1
D0	2	145580000	145600000	2	145640000	145660000	4	4	1
D0	2	145580000	145600000	2	145700000	145720000	2	2	1
D0	2	145580000	145600000	2	145740000	145760000	1	1	1
D0	2	145580000	145600000	2	145780000	145800000	2	2	1
D0	2	145580000	145600000	2	145860000	145880000	1	1	1
D0	2	145580000	145600000	2	145880000	145900000	1	1	1
D0	2	145580000	145600000	2	145900000	145920000	1	1	1
D0	2	145580000	145600000	2	145920000	145940000	1	1	1
D0	2	145580000	145600000	2	145940000	145960000	1	1	1
D0	2	145580000	145600000	2	145960000	145980000	2	2	1
D0	2	145580000	145600000	2	145980000	146000000	2	3	2
D0	2	145580000	145600000	2	146000000	146020000	2	3	2
D0	2	145600000	145620000	2	145600000	145620000	195	34591	1926
D0	2	145600000	145620000	2	145620000	145640000	27	34	5
D0	2	145600000	145620000	2	145640000	145660000	4	4	1
D0	2	145600000	145620000	2	145660000	145680000	4	4	1
D0	2	145600000	145620000	2	145680000	145700000	1	1	1
D0	2	145600000	145620000	2	145700000	145720000	3	3	1
D0	2	145600000	145620000	2	145740000	145760000	1	2	2
D0	2	145600000	145620000	2	145760000	145780000	3	3	1
D0	2	145600000	145620000	2	145780000	145800000	2	2	1
D0	2	145600000	145620000	2	145800000	145820000	1	1	1
D0	2	145600000	145620000	2	145820000	145840000	1	1	1
D0	2	145600000	145620000	2	145880000	145900000	1	1	1
D0	2	145600000	145620000	2	145940000	145960000	4	4	1
D0	2	145600000	145620000	2	145960000	145980000	1	1	1
D0	2	145600000	145620000	2	145980000	146000000	1	1	1
D0	2	145600000	145620000	2	146000000	146020000	1	1	1
D0	2	145620000	145640000	2	145620000	145640000	116	17786	1653
D0	2	145620000	145640000	2	145640000	145660000	9	750	740
D0	2	145620000	145640000	2	145660000	145680000	3	3	1
D0	2	145620000	145640000	2	145700000	145720000	1	1	1
D0	2	145620000	145640000	2	145720000	145740000	1	1	1
D0	2	145620000	145640000	2	145740000	145760000	2	2	1
D0	2	145620000	145640000	2	145800000	145820000	1	1	1
D0	2	145620000	145640000	2	145820000	145840000	2	3	2
D0	2	145620000	145640000	2	145880000	145900000	1	1	1
D0	2	145620000	145640000	2	145900000	145920000	1	1	1
D0	2	145620000	145640000	2	145960000	145980000	1	1	1
D0	2	145640000	145660000	2	145640000	145660000	163	22075	2080
D0	2	145640000	145660000	2	145660000	145680000	7	15	9
D0	2	145640000	145660000	2	145680000	145700000	3	4	2
D0	2	145640000	145660000	2	145700000	145720000	1	1	1
D0	2	145640000	145660000	2	145720000	145740000	1	1	1
D0	2	145640000	145660000	2	145740000	145760000	2	4	3
D0	2	145640000	145660000	2	145760000	145780000	4	5	2
D0	2	145640000	145660000	2	145840000	145860000	3	4	2
D0	2	145640000	145660000	2	145860000	145880000	2	2	1
D0	2	145640000	145660000	2	145880000	145900000	1	1	1
D0	2	145640000	145660000	2	145900000	145920000	1	1	1
D0	2	145640000	145660000	2	145920000	145940000	1	1	1
D0	2	145640000	145660000	2	145980000	146000000	1	1	1
D0	2	145660000	145680000	2	145660000	145680000	186	35764	2317
D0	2	145660000	145680000	2	145680000	145700000	12	36	24
D0	2	145660000	145680000	2	145700000	145720000	3	5	2
D0	2	145660000	145680000	2	145720000	145740000	4	6	3
D0	2	145660000	145680000	2	145740000	145760000	1	1	1
D0	2	145660000	145680000	2	145760000	145780000	2	2	1
D0	2	145660000	145680000	2	145800000	145820000	1	1	1
D0	2	145660000	145680000	2	145840000	145860000	2	3	2
D0	2	145660000	145680000	2	145860000	145880000	1	1	1
D0	2	145660000	145680000	2	145920000	145940000	1	1	1
D0	2	145660000	145680000	2	145980000	146000000	2	2	1
D0	2	145660000	145680000	2	146000000	146020000	1	1	1
D0	2	145680000	145700000	2	145680000	145700000	159	25858	2000
D0	2	145680000	145700000	2	145700000	145720000	17	62	44
D0	2	145680000	145700000	2	145720000	145740000	4	4	1
D0	2	145680000	145700000	2	145740000	145760000	1	1	1
D0	2	145680000	145700000	2	145760000	145780000	4	5	2
D0	2	145680000	145700000	2	145780000	145800000	2	2	1
D0	2	145680000	145700000	2	145800000	145820000	2	2	1
D0	2	145680000	145700000	2	145820000	145840000	1	1	1
D0	2	145680000	145700000	2	145840000	145860000	2	2	1
D0	2	145680000	145700000	2	145880000	145900000	1	1	1
D0	2	145680000	145700000	2	145900000	145920000	2	3	2
D0	2	145680000	145700000	2	145920000	145940000	1	2	2
D0	2	145680000	145700000	2	145940000	145960000	1	2	2
D0	2	145680000	145700000	2	145960000	145980000	1	1	1
D0	2	145680000	145700000	2	145980000	146000000	1	1	1
D0	2	145700000	145720000	2	145700000	145720000	164	25028	1595
D0	2	145700000	145720000	2	145720000	145740000	18	259	236
D0	2	145700000	145720000	2	145740000	145760000	12	14	2
D0	2	145700000	145720000	2	145760000	145780000	4	4	1
D0	2	145700000	145720000	2	145780000	145800000	1	1	1
D0	2	145700000	145720000	2	145820000	145840000	5	5	1
D0	2	145700000	145720000	2	145860000	145880000	2	2	1
D0	2	145700000	145720000	2	145880000	145900000	1	1	1
D0	2	145700000	145720000	2	145920000	145940000	2	3	2
D0	2	145700000	145720000	2	145940000	145960000	1	1	1
D0	2	145700000	145720000	2	145960000	145980000	1	1	1
D0	2	145720000	145740000	2	145720000	145740000	141	29302	2394
D0	2	145720000	145740000	2	145740000	145760000	17	250	221
D0	2	145720000	145740000	2	145760000	145780000	3	3	1
D0	2	145720000	145740000	2	145780000	145800000	1	1	1
D0	2	145720000	145740000	2	145860000	145880000	1	1	1
D0	2	145720000	145740000	2	145880000	145900000	1	1	1
D0	2	145720000	145740000	2	145920000	145940000	1	1	1
D0	2	145720000	145740000	2	145940000	145960000	1	2	2
D0	2	145720000	145740000	2	145960000	145980000	2	2	1
D0	2	145720000	145740000	2	145980000	146000000	3	4	2
D0	2	145740000	145760000	2	145740000	145760000	252	37348	2425
D0	2	145740000	145760000	2	145760000	145780000	23	41	6
D0	2	145740000	145760000	2	145780000	145800000	3	4	2
D0	2	145740000	145760000	2	145800000	145820000	5	5	1
D0	2	145740000	145760000	2	145820000	145840000	2	2	1
D0	2	145740000	145760000	2	145840000	145860000	1	1	1
D0	2	145740000	145760000	2	145860000	145880000	2	2	1
D0	2	145740000	145760000	2	145880000	145900000	1	1	1
D0	2	145740000	145760000	2	145900000	145920000	3	3	1
D0	2	145740000	145760000	2	145920000	145940000	1	1	1
D0	2	145740000	145760000	2	145940000	145960000	1	1	1
D0	2	145740000	145760000	2	145960000	145980000	1	1	1
D0	2	145740000	145760000	2	145980000	146000000	2	2	1
D0	2	145760000	145780000	2	145760000	145780000	161	24962	1580
D0	2	145760000	145780000	2	145780000	145800000	20	311	291
D0	2	145760000	145780000	2	145800000	145820000	4	4	1
D0	2	145760000	145780000	2	145820000	145840000	2	2	1
D0	2	145760000	145780000	2	145840000	145860000	1	1	1
D0	2	145760000	145780000	2	145860000	145880000	1	1	1
D0	2	145760000	145780000	2	145880000	145900000	2	3	2
D0	2	145760000	145780000	2	145980000	146000000	1	1	1
D0	2	145760000	145780000	2	146000000	146020000	2	2	1
D0	2	145780000	145800000	2	145780000	145800000	212	34696	2059
D0	2	145780000	145800000	2	145800000	145820000	15	208	188
D0	2	145780000	145800000	2	145820000	145840000	6	7	2
D0	2	145780000	145800000	2	145840000	145860000	3	3	1
D0	2	145780000	145800000	2	145860000	145880000	3	3	1
D0	2	145780000	145800000	2	145920000	145940000	4	4	1
D0	2	145780000	145800000	2	145960000	145980000	1	2	2
D0	2	145800000	145820000	2	145800000	145820000	175	29869	2580
D0	2	145800000	145820000	2	145820000	145840000	15	103	69
D0	2	145800000	145820000	2	145840000	145860000	4	4	1
D0	2	145800000	145820000	2	145860000	145880000	2	2	1
D0	2	145800000	145820000	2	145880000	145900000	1	1	1
D0	2	145800000	145820000	2	145900000	145920000	1	1	1
D0	2	145800000	145820000	2	145920000	145940000	1	1	1
D0	2	145800000	145820000	2	145980000	146000000	1	1	1
D0	2	145800000	145820000	2	146000000	146020000	1	1	1
D0	2	145820000	145840000	2	145820000	145840000	221	39817	2362
D0	2	145820000	145840000	2	145840000	145860000	12	76	65
D0	2	145820000	145840000	2	145860000	145880000	4	5	2
D0	2	145820000	145840000	2	145880000	145900000	2	2	1
D0	2	145820000	145840000	2	145900000	145920000	2	2	1
D0	2	145820000	145840000	2	145940000	145960000	2	2	1
D0	2	145820000	145840000	2	145980000	146000000	1	1	1
D0	2	145840000	145860000	2	145840000	145860000	169	21350	1539
D0	2	145840000	145860000	2	145860000	145880000	15	94	76
D0	2	145840000	145860000	2	145880000	145900000	1	1	1
D0	2	145840000	145860000	2	145920000	145940000	2	2	1
D0	2	145840000	145860000	2	145940000	145960000	3	3	1
D0	2	145840000	145860000	2	145980000	146000000	1	1	1
D0	2	145840000	145860000	2	146000000	146020000	1	1	1
D0	2	145860000	145880000	2	145860000	145880000	241	37073	1943
D0	2	145860000	145880000	2	145880000	145900000	18	169	144
D0	2	145860000	145880000	2	145900000	145920000	3	3	1
D0	2	145860000	145880000	2	145920000	145940000	2	2	1
D0	2	145860000	145880000	2	145940000	145960000	3	3	1
D0	2	145860000	145880000	2	145960000	145980000	4	4	1
D0	2	145860000	145880000	2	145980000	146000000	2	2	1
D0	2	145860000	145880000	2	146000000	146020000	1	1	1
D0	2	145880000	145900000	2	145880000	145900000	188	31521	1680
D0	2	145880000	145900000	2	145900000	145920000	13	116	88
D0	2	145880000	145900000	2	145920000	145940000	2	3	2
D0	2	145880000	145900000	2	145960000	145980000	1	1	1
D0	2	145880000	145900000	2	145980000	146000000	2	3	2
D0	2	145880000	145900000	2	146000000	146020000	1	1	1
D0	2	145900000	145920000	2	145900000	145920000	198	30890	1909
D0	2	145900000	145920000	2	145920000	145940000	19	152	122
D0	2	145900000	145920000	2	145940000	145960000	6	6	1
D0	2	145900000	145920000	2	145960000	145980000	1	1	1
D0	2	145900000	145920000	2	145980000	146000000	1	1	1
D0	2	145900000	145920000	2	146000000	146020000	5	6	2
D0	2	145920000	145940000	2	145920000	145940000	140	26413	1734
D0	2	145920000	145940000	2	145940000	145960000	27	271	236
D0	2	145920000	145940000	2	145960000	145980000	3	3	1
D0	2	145920000	145940000	2	145980000	146000000	4	6	2
D0	2	145920000	145940000	2	146000000	146020000	2	2	1
D0	2	145940000	145960000	2	145940000	145960000	252	44081	2262
D0	2	145940000	145960000	2	145960000	145980000	18	118	91
D0	2	145940000	145960000	2	145980000	146000000	2	3	2
D0	2	145940000	145960000	2	146000000	146020000	3	4	2
D0	2	145960000	145980000	2	145960000	145980000	158	23760	3330
D0	2	145960000	145980000	2	145980000	146000000	15	225	198
D0	2	145960000	145980000	2	146000000	146020000	4	5	2
D0	2	145980000	146000000	2	145980000	146000000	171	26106	1470
D0	2	145980000	146000000	2	146000000	146020000	12	275	256
D0	2	146000000	146020000	2	146000000	146020000	182	31395	2032
D6	2	144960000	144980000	2	144960000	144980000	1	102	102
D6	2	144960000	144980000	2	144980000	145000000	6	106	99
D6	2	144960000	144980000	2	145040000	145060000	2	3	2
D6	2	144960000	144980000	2	145080000	145100000	1	1	1
D6	2	144960000	144980000	2	145140000	145160000	1	1	1
D6	2	144960000	144980000	2	145260000	145280000	1	1	1
D6	2	144960000	144980000	2	145840000	145860000	1	1	1
D6	2	144980000	145000000	2	144980000	145000000	279	24983	1352
D6	2	144980000	145000000	2	145000000	145020000	30	154	101
D6	2	144980000	145000000	2	145020000	145040000	6	6	1
D6	2	144980000	145000000	2	145040000	145060000	3	3	1
D6	2	144980000	145000000	2	145060000	145080000	2	2	1
D6	2	144980000	145000000	2	145080000	145100000	2	3	2
D6	2	144980000	145000000	2	145100000	145120000	2	2	1
D6	2	144980000	145000000	2	145120000	145140000	4	4	1
D6	2	144980000	145000000	2	145140000	145160000	3	4	2
D6	2	144980000	145000000	2	145160000	145180000	2	2	1
D6	2	144980000	145000000	2	145180000	145200000	2	2	1
D6	2	144980000	145000000	2	145200000	145220000	2	2	1
D6	2	144980000	145000000	2	145220000	145240000	4	4	1
D6	2	144980000	145000000	2	145260000	145280000	9	10	2
D6	2	144980000	145000000	2	145280000	145300000	1	1	1
D6	2	144980000	145000000	2	145320000	145340000	1	1	1
D6	2	144980000	145000000	2	145360000	145380000	3	3	1
D6	2	144980000	145000000	2	145440000	145460000	2	3	2
D6	2	144980000	145000000	2	145460000	145480000	1	1	1
D6	2	144980000	145000000	2	145480000	145500000	3	4	2
D6	2	144980000	145000000	2	145500000	145520000	1	1	1
D6	2	144980000	145000000	2	145560000	145580000	1	1	1
D6	2	144980000	145000000	2	145720000	145740000	2	2	1
D6	2	144980000	145000000	2	145760000	145780000	3	3	1
D6	2	144980000	145000000	2	145800000	145820000	1	1	1
D6	2	144980000	145000000	2	145840000	145860000	1	1	1
D6	2	144980000	145000000	2	145860000	145880000	2	3	2
D6	2	144980000	145000000	2	145880000	145900000	2	2	1
D6	2	144980000	145000000	2	145940000	145960000	1	1	1
D6	2	144980000	145000000	2	145960000	145980000	2	3	2
D6	2	144980000	145000000	2	145980000	146000000	1	1	1
D6	2	144980000	145000000	2	146000000	146020000	1	1	1
D6	2	145000000	145020000	2	145000000	145020000	183	13173	829
D6	2	145000000	145020000	2	145020000	145040000	21	135	113
D6	2	145000000	145020000	2	145040000	145060000	12	12	1
D6	2	145000000	145020000	2	145060000	145080000	4	4	1
D6	2	145000000	145020000	2	145080000	145100000	6	6	1
D6	2	145000000	145020000	2	145100000	145120000	3	3	1
D6	2	145000000	145020000	2	145120000	145140000	2	2	1
D6	2	145000000	145020000	2	145140000	145160000	1	2	2
D6	2	145000000	145020000	2	145160000	145180000	3	3	1
D6	2	145000000	145020000	2	145180000	145200000	4	4	1
D6	2	145000000	145020000	2	145220000	145240000	3	3	1
D6	2	145000000	145020000	2	145240000	145260000	1	1	1
D6	2	145000000	145020000	2	145260000	145280000	1	1	1
D6	2	145000000	145020000	2	145300000	145320000	1	1	1
D6	2	145000000	145020000	2	145320000	145340000	1	1	1
D6	2	145000000	145020000	2	145360000	145380000	2	2	1
D6	2	145000000	145020000	2	145380000	145400000	1	1	1
D6	2	145000000	145020000	2	145420000	145440000	1	1	1
D6	2	145000000	145020000	2	145500000	145520000	1	1	1
D6	2	145000000	145020000	2	145560000	145580000	1	1	1
D6	2	145000000	145020000	2	145620000	145640000	1	1	1
D6	2	145000000	145020000	2	145640000	145660000	1	1	1
D6	2	145000000	145020000	2	145680000	145700000	2	3	2
D6	2	145000000	145020000	2	145720000	145740000	1	2	2
D6	2	145000000	145020000	2	145760000	145780000	2	2	1
D6	2	145000000	145020000	2	145820000	145840000	1	1	1
D6	2	145000000	145020000	2	145840000	145860000	1	1	1
D6	2	145000000	145020000	2	145860000	145880000	1	1	1
D6	2	145000000	145020000	2	145900000	145920000	1	1	1
D6	2	145000000	145020000	2	145920000	145940000	2	3	2
D6	2	145000000	145020000	2	145940000	145960000	1	1	1
D6	2	145000000	145020000	2	145960000	145980000	1	1	1
D6	2	145000000	145020000	2	145980000	146000000	1	1	1
D6	2	145000000	145020000	2	146000000	146020000	2	2	1
D6	2	145020000	145040000	2	145020000	145040000	237	21579	1549
D6	2	145020000	145040000	2	145040000	145060000	37	61	15
D6	2	145020000	145040000	2	145060000	145080000	8	8	1
D6	2	145020000	145040000	2	145080000	145100000	9	9	1
D6	2	145020000	145040000	2	145100000	145120000	3	3	1
D6	2	145020000	145040000	2	145120000	145140000	1	1	1
D6	2	145020000	145040000	2	145140000	145160000	4	4	1
D6	2	145020000	145040000	2	145160000	145180000	3	3	1
D6	2	145020000	145040000	2	145180000	145200000	1	1	1
D6	2	145020000	145040000	2	145200000	145220000	2	3	2
D6	2	145020000	145040000	2	145220000	145240000	1	1	1
D6	2	145020000	145040000	2	145240000	145260000	3	3	1
D6	2	145020000	145040000	2	145260000	145280000	1	1	1
D6	2	145020000	145040000	2	145280000	145300000	2	2	1
D6	2	145020000	145040000	2	145300000	145320000	5	7	2
D6	2	145020000	145040000	2	145320000	145340000	2	2	1
D6	2	145020000	145040000	2	145340000	145360000	2	2	1
D6	2	145020000	145040000	2	145380000	145400000	1	1	1
D6	2	145020000	145040000	2	145420000	145440000	2	3	2
D6	2	145020000	145040000	2	145440000	145460000	1	1	1
D6	2	145020000	145040000	2	145500000	145520000	1	1	1
D6	2	145020000	145040000	2	145520000	145540000	1	1	1
D6	2	145020000	145040000	2	145560000	145580000	2	2	1
D6	2	145020000	145040000	2	145580000	145600000	1	1	1
D6	2	145020000	145040000	2	145620000	145640000	2	2	1
D6	2	145020000	145040000	2	145660000	145680000	2	2	1
D6	2	145020000	145040000	2	145700000	145720000	2	2	1
D6	2	145020000	145040000	2	145720000	145740000	1	1	1
D6	2	145020000	145040000	2	145740000	145760000	1	1	1
D6	2	145020000	145040000	2	145780000	145800000	2	2	1
D6	2	145020000	145040000	2	145800000	145820000	1	1	1
D6	2	145020000	145040000	2	145820000	145840000	1	1	1
D6	2	145020000	145040000	2	145860000	145880000	1	1	1
D6	2	145020000	145040000	2	145880000	145900000	1	1	1
D6	2	145020000	145040000	2	145920000	145940000	1	1	1
D6	2	145020000	145040000	2	145940000	145960000	2	2	1
D6	2	145040000	145060000	2	145040000	145060000	227	19636	1459
D6	2	145040000	145060000	2	145060000	145080000	20	42	23
D6	2	145040000	145060000	2	145080000	145100000	7	8	2
D6	2	145040000	145060000	2	145100000	145120000	5	5	1
D6	2	145040000	145060000	2	145140000	145160000	4	4	1
D6	2	145040000	145060000	2	145160000	145180000	2	2	1
D6	2	145040000	145060000	2	145180000	145200000	2	3	2
D6	2	145040000	145060000	2	145200000	145220000	1	1	1
D6	2	145040000	145060000	2	145240000	145260000	3	6	3
D6	2	145040000	145060000	2	145260000	145280000	5	5	1
D6	2	145040000	145060000	2	145280000	145300000	3	3	1
D6	2	145040000	145060000	2	145300000	145320000	4	5	2
D6	2	145040000	145060000	2	145400000	145420000	4	4	1
D6	2	145040000	145060000	2	145480000	145500000	1	1	1
D6	2	145040000	145060000	2	145540000	145560000	1	1	1
D6	2	145040000	145060000	2	145640000	145660000	1	1	1
D6	2	145040000	145060000	2	145660000	145680000	1	1	1
D6	2	145040000	145060000	2	145680000	145700000	1	1	1
D6	2	145040000	145060000	2	145720000	145740000	1	1	1
D6	2	145040000	145060000	2	145760000	145780000	2	2	1
D6	2	145040000	145060000	2	145780000	145800000	4	5	2
D6	2	145040000	145060000	2	145860000	145880000	2	2	1
D6	2	145040000	145060000	2	145900000	145920000	1	1	1
D6	2	145040000	145060000	2	145940000	145960000	2	2	1
D6	2	145060000	145080000	2	145060000	145080000	182	14312	1042
D6	2	145060000	145080000	2	145080000	145100000	22	165	136
D6	2	145060000	145080000	2	145100000	145120000	6	7	2
D6	2	145060000	145080000	2	145120000	145140000	5	5	1
D6	2	145060000	145080000	2	145140000	145160000	3	3	1
D6	2	145060000	145080000	2	145160000	145180000	5	5	1
D6	2	145060000	145080000	2	145200000	145220000	2	2	1
D6	2	145060000	145080000	2	145220000	145240000	2	2	1
D6	2	145060000	145080000	2	145240000	145260000	2	2	1
D6	2	145060000	145080000	2	145260000	145280000	1	1	1
D6	2	145060000	145080000	2	145280000	145300000	2	3	2
D6	2	145060000	145080000	2	145300000	145320000	1	1	1
D6	2	145060000	145080000	2	145320000	145340000	1	1	1
D6	2	145060000	145080000	2	145340000	145360000	1	1	1
D6	2	145060000	145080000	2	145360000	145380000	2	2	1
D6	2	145060000	145080000	2	145460000	145480000	1	1	1
D6	2	145060000	145080000	2	145480000	145500000	1	2	2
D6	2	145060000	145080000	2	145500000	145520000	4	4	1
D6	2	145060000	145080000	2	145520000	145540000	3	3	1
D6	2	145060000	145080000	2	145540000	145560000	1	1	1
D6	2	145060000	145080000	2	145560000	145580000	1	1	1
D6	2	145060000	145080000	2	145580000	145600000	1	1	1
D6	2	145060000	145080000	2	145600000	145620000	1	1	1
D6	2	145060000	145080000	2	145660000	145680000	1	1	1
D6	2	145060000	145080000	2	145680000	145700000	1	1	1
D6	2	145060000	145080000	2	145780000	145800000	3	3	1
D6	2	145060000	145080000	2	145800000	145820000	1	1	1
D6	2	145060000	145080000	2	145820000	145840000	2	2	1
D6	2	145060000	145080000	2	145840000	145860000	2	2	1
D6	2	145060000	145080000	2	145860000	145880000	2	2	1
D6	2	145060000	145080000	2	145900000	145920000	1	1	1
D6	2	145060000	145080000	2	145940000	145960000	1	1	1
D6	2	145060000	145080000	2	146000000	146020000	1	1	1
D6	2	145080000	145100000	2	145080000	145100000	226	17358	1070
D6	2	145080000	145100000	2	145100000	145120000	27	83	46
D6	2	145080000	145100000	2	145120000	145140000	12	12	1
D6	2	145080000	145100000	2	145140000	145160000	5	5	1
D6	2	145080000	145100000	2	145160000	145180000	3	8	5
D6	2	145080000	145100000	2	145180000	145200000	9	10	2
D6	2	145080000	145100000	2	145200000	145220000	5	5	1
D6	2	145080000	145100000	2	145220000	145240000	6	7	2
D6	2	145080000	145100000	2	145240000	145260000	4	4	1
D6	2	145080000	145100000	2	145260000	145280000	10	10	1
D6	2	145080000	145100000	2	145280000	145300000	2	2	1
D6	2	145080000	145100000	2	145320000	145340000	1	1	1
D6	2	145080000	145100000	2	145340000	145360000	1	1	1
D6	2	145080000	145100000	2	145360000	145380000	1	1	1
D6	2	145080000	145100000	2	145420000	145440000	2	2	1
D6	2	145080000	145100000	2	145440000	145460000	1	1	1
D6	2	145080000	145100000	2	145460000	145480000	1	1	1
D6	2	145080000	145100000	2	145480000	145500000	1	1	1
D6	2	145080000	145100000	2	145500000	145520000	3	3	1
D6	2	145080000	145100000	2	145520000	145540000	2	2	1
D6	2	145080000	145100000	2	145560000	145580000	1	1	1
D6	2	145080000	145100000	2	145580000	145600000	3	3	1
D6	2	145080000	145100000	2	145660000	145680000	1	1	1
D6	2	145080000	145100000	2	145700000	145720000	1	1	1
D6	2	145080000	145100000	2	145740000	145760000	3	3	1
D6	2	145080000	145100000	2	145760000	145780000	4	4	1
D6	2	145080000	145100000	2	145800000	145820000	1	1	1
D6	2	145080000	145100000	2	145860000	145880000	1	1	1
D6	2	145080000	145100000	2	145900000	145920000	2	2	1
D6	2	145080000	145100000	2	145920000	145940000	1	1	1
D6	2	145080000	145100000	2	145940000	145960000	2	2	1
D6	2	145080000	145100000	2	145960000	145980000	1	1	1
D6	2	145080000	145100000	2	146000000	146020000	1	2	2
D6	2	145100000	145120000	2	145100000	145120000	216	17138	1361
D6	2	145100000	145120000	2	145120000	145140000	29	40	7
D6	2	145100000	145120000	2	145140000	145160000	10	11	2
D6	2	145100000	145120000	2	145160000	145180000	6	6	1
D6	2	145100000	145120000	2	145180000	145200000	6	9	4
D6	2	145100000	145120000	2	145200000	145220000	4	4	1
D6	2	145100000	145120000	2	145220000	145240000	4	4	1
D6	2	145100000	145120000	2	145240000	145260000	4	4	1
D6	2	145100000	145120000	2	145260000	145280000	9	9	1
D6	2	145100000	145120000	2	145280000	145300000	3	3	1
D6	2	145100000	145120000	2	145300000	145320000	3	3	1
D6	2	145100000	145120000	2	145320000	145340000	2	2	1
D6	2	145100000	145120000	2	145340000	145360000	1	1	1
D6	2	145100000	145120000	2	145360000	145380000	1	1	1
D6	2	145100000	145120000	2	145380000	145400000	1	1	1
D6	2	145100000	145120000	2	145400000	145420000	1	1	1
D6	2	145100000	145120000	2	145440000	145460000	1	2	2
D6	2	145100000	145120000	2	145480000	145500000	1	1	1
D6	2	145100000	145120000	2	145520000	145540000	1	1	1
D6	2	145100000	145120000	2	145560000	145580000	1	3	3
D6	2	145100000	145120000	2	145600000	145620000	1	1	1
D6	2	145100000	145120000	2	145620000	145640000	1	1	1
D6	2	145100000	145120000	2	145640000	145660000	1	1	1
D6	2	145100000	145120000	2	145660000	145680000	1	1	1
D6	2	145100000	145120000	2	145700000	145720000	1	1	1
D6	2	145100000	145120000	2	145740000	145760000	1	1	1
D6	2	145100000	145120000	2	145780000	145800000	3	4	2
D6	2	145100000	145120000	2	145800000	145820000	3	3	1
D6	2	145100000	145120000	2	145820000	145840000	2	2	1
D6	2	145100000	145120000	2	145840000	145860000	1	1	1
D6	2	145100000	145120000	2	145860000	145880000	1	1	1
D6	2	145100000	145120000	2	145880000	145900000	1	1	1
D6	2	145100000	145120000	2	145900000	145920000	1	1	1
D6	2	145100000	145120000	2	145920000	145940000	3	3	1
D6	2	145100000	145120000	2	145960000	145980000	1	1	1
D6	2	145100000	145120000	2	145980000	146000000	1	1	1
D6	2	145120000	145140000	2	145120000	145140000	150	14198	1040
D6	2	145120000	145140000	2	145140000	145160000	32	87	50
D6	2	145120000	145140000	2	145160000	145180000	8	8	1
D6	2	145120000	145140000	2	145180000	145200000	8	9	2
D6	2	145120000	145140000	2	145200000	145220000	5	7	2
D6	2	145120000	145140000	2	145220000	145240000	3	3	1
D6	2	145120000	145140000	2	145240000	145260000	3	3	1
D6	2	145120000	145140000	2	145260000	145280000	2	2	1
D6	2	145120000	145140000	2	145280000	145300000	2	2	1
D6	2	145120000	145140000	2	145300000	145320000	2	5	3
D6	2	145120000	145140000	2	145320000	145340000	1	1	1
D6	2	145120000	145140000	2	145340000	145360000	1	1	1
D6	2	145120000	145140000	2	145360000	145380000	1	1	1
D6	2	145120000	145140000	2	145400000	145420000	1	1	1
D6	2	145120000	145140000	2	145420000	145440000	3	5	3
D6	2	145120000	145140000	2	145440000	145460000	4	4	1
D6	2	145120000	145140000	2	145460000	145480000	1	1	1
D6	2	145120000	145140000	2	145480000	145500000	1	1	1
D6	2	145120000	145140000	2	145500000	145520000	1	1	1
D6	2	145120000	145140000	2	145520000	145540000	1	1	1
D6	2	145120000	145140000	2	145540000	145560000	1	3	3
D6	2	145120000	145140000	2	145560000	145580000	1	1	1
D6	2	145120000	145140000	2	145600000	145620000	2	3	2
D6	2	145120000	145140000	2	145640000	145660000	1	1	1
D6	2	145120000	145140000	2	145680000	145700000	1	1	1
D6	2	145120000	145140000	2	145720000	145740000	1	1	1
D6	2	145120000	145140000	2	145740000	145760000	1	1	1
D6	2	145120000	145140000	2	145760000	145780000	1	2	2
D6	2	145120000	145140000	2	145780000	145800000	2	2	1
D6	2	145120000	145140000	2	145800000	145820000	2	2	1
D6	2	145120000	145140000	2	145860000	145880000	2	2	1
D6	2	145120000	145140000	2	145940000	145960000	1	1	1
D6	2	145120000	145140000	2	146000000	146020000	2	2	1
D6	2	145140000	145160000	2	145140000	145160000	251	21230	1211
D6	2	145140000	145160000	2	145160000	145180000	28	120	83
D6	2	145140000	145160000	2	145180000	145200000	11	12	2
D6	2	145140000	145160000	2	145200000	145220000	2	2	1
D6	2	145140000	145160000	2	145220000	145240000	4	4	1
D6	2	145140000	145160000	2	145240000	145260000	3	3	1
D6	2	145140000	145160000	2	145260000	145280000	5	5	1
D6	2	145140000	145160000	2	145280000	145300000	7	7	1
D6	2	145140000	145160000	2	145320000	145340000	1	2	2
D6	2	145140000	145160000	2	145340000	145360000	1	1	1
D6	2	145140000	145160000	2	145380000	145400000	2	2	1
D6	2	145140000	145160000	2	145400000	145420000	1	2	2
D6	2	145140000	145160000	2	145420000	145440000	1	1	1
D6	2	145140000	145160000	2	145440000	145460000	1	1	1
D6	2	145140000	145160000	2	145460000	145480000	2	4	3
D6	2	145140000	145160000	2	145540000	145560000	1	1	1
D6	2	145140000	145160000	2	145580000	145600000	1	1	1
D6	2	145140000	145160000	2	145600000	145620000	2	2	1
D6	2	145140000	145160000	2	145640000	145660000	1	1	1
D6	2	145140000	145160000	2	145660000	145680000	2	2	1
D6	2	145140000	145160000	2	145680000	145700000	1	1	1
D6	2	145140000	145160000	2	145700000	145720000	1	1	1
D6	2	145140000	145160000	2	145720000	145740000	1	1	1
D6	2	145140000	145160000	2	145740000	145760000	4	4	1
D6	2	145140000	145160000	2	145780000	145800000	1	1	1
D6	2	145140000	145160000	2	145860000	145880000	1	1	1
D6	2	145140000	145160000	2	145880000	145900000	1	1	1
D6	2	145140000	145160000	2	145900000	145920000	1	1	1
D6	2	145140000	145160000	2	145940000	145960000	1	1	1
D6	2	145140000	145160000	2	145960000	145980000	1	1	1
D6	2	145140000	145160000	2	145980000	146000000	2	2	1
D6	2	145140000	145160000	2	146000000	146020000	2	2	1
D6	2	145160000	145180000	2	145160000	145180000	216	18606	1063
D6	2	145160000	145180000	2	145180000	145200000	31	246	210
D6	2	145160000	145180000	2	145200000	145220000	10	11	2
D6	2	145160000	145180000	2	145220000	145240000	7	8	2
D6	2	145160000	145180000	2	145240000	145260000	10	10	1
D6	2	145160000	145180000	2	145260000	145280000	11	11	1
D6	2	145160000	145180000	2	145280000	145300000	3	4	2
D6	2	145160000	145180000	2	145300000	145320000	1	1	1
D6	2	145160000	145180000	2	145320000	145340000	1	1	1
D6	2	145160000	145180000	2	145340000	145360000	3	3	1
D6	2	145160000	145180000	2	145380000	145400000	3	3	1
D6	2	145160000	145180000	2	145400000	145420000	2	2	1
D6	2	145160000	145180000	2	145420000	145440000	1	1	1
D6	2	145160000	145180000	2	145460000	145480000	2	2	1
D6	2	145160000	145180000	2	145480000	145500000	1	1	1
D6	2	145160000	145180000	2	145500000	145520000	2	2	1
D6	2	145160000	145180000	2	145520000	145540000	1	2	2
D6	2	145160000	145180000	2	145540000	145560000	1	1	1
D6	2	145160000	145180000	2	145560000	145580000	2	2	1
D6	2	145160000	145180000	2	145580000	145600000	1	1	1
D6	2	145160000	145180000	2	145600000	145620000	1	1	1
D6	2	145160000	145180000	2	145640000	145660000	1	1	1
D6	2	145160000	145180000	2	145660000	145680000	1	1	1
D6	2	145160000	145180000	2	145700000	145720000	1	1	1
D6	2	145160000	145180000	2	145720000	145740000	2	2	1
D6	2	145160000	145180000	2	145740000	145760000	1	1	1
D6	2	145160000	145180000	2	145760000	145780000	2	2	1
D6	2	145160000	145180000	2	145780000	145800000	1	1	1
D6	2	145160000	145180000	2	145800000	145820000	2	2	1
D6	2	145160000	145180000	2	145900000	145920000	2	2	1
D6	2	145160000	145180000	2	145940000	145960000	1	1	1
D6	2	145160000	145180000	2	145960000	145980000	2	2	1
D6	2	145180000	145200000	2	145180000	145200000	297	25291	1337
D6	2	145180000	145200000	2	145200000	145220000	28	82	48
D6	2	145180000	145200000	2	145220000	145240000	11	12	2
D6	2	145180000	145200000	2	145240000	145260000	12	12	1
D6	2	145180000	145200000	2	145260000	145280000	23	24	2
D6	2	145180000	145200000	2	145280000	145300000	5	6	2
D6	2	145180000	145200000	2	145300000	145320000	3	3	1
D6	2	145180000	145200000	2	145320000	145340000	2	2	1
D6	2	145180000	145200000	2	145340000	145360000	3	3	1
D6	2	145180000	145200000	2	145360000	145380000	4	5	2
D6	2	145180000	145200000	2	145380000	145400000	1	1	1
D6	2	145180000	145200000	2	145420000	145440000	1	1	1
D6	2	145180000	145200000	2	145440000	145460000	2	2	1
D6	2	145180000	145200000	2	145460000	145480000	1	1	1
D6	2	145180000	145200000	2	145480000	145500000	2	2	1
D6	2	145180000	145200000	2	145520000	145540000	1	1	1
D6	2	145180000	145200000	2	145540000	145560000	1	1	1
D6	2	145180000	145200000	2	145560000	145580000	2	2	1
D6	2	145180000	145200000	2	145600000	145620000	2	2	1
D6	2	145180000	145200000	2	145640000	145660000	1	1	1
D6	2	145180000	145200000	2	145700000	145720000	1	1	1
D6	2	145180000	145200000	2	145720000	145740000	1	1	1
D6	2	145180000	145200000	2	145740000	145760000	3	3	1
D6	2	145180000	145200000	2	145760000	145780000	1	1	1
D6	2	145180000	145200000	2	145780000	145800000	3	3	1
D6	2	145180000	145200000	2	145800000	145820000	1	1	1
D6	2	145180000	145200000	2	145820000	145840000	3	3	1
D6	2	145180000	145200000	2	145840000	145860000	1	1	1
D6	2	145180000	145200000	2	145880000	145900000	2	2	1
D6	2	145180000	145200000	2	145900000	145920000	1	1	1
D6	2	145180000	145200000	2	145920000	145940000	3	3	1
D6	2	145180000	145200000	2	146000000	146020000	2	2	1
D6	2	145200000	145220000	2	145200000	145220000	188	16588	1056
D6	2	145200000	145220000	2	145220000	145240000	37	97	50
D6	2	145200000	145220000	2	145240000	145260000	14	15	2
D6	2	145200000	145220000	2	145260000	145280000	19	24	3
D6	2	145200000	145220000	2	145300000	145320000	1	1	1
D6	2	145200000	145220000	2	145320000	145340000	2	2	1
D6	2	145200000	145220000	2	145340000	145360000	4	4	1
D6	2	145200000	145220000	2	145360000	145380000	1	1	1
D6	2	145200000	145220000	2	145380000	145400000	2	3	2
D6	2	145200000	145220000	2	145400000	145420000	2	2	1
D6	2	145200000	145220000	2	145420000	145440000	2	2	1
D6	2	145200000	145220000	2	145460000	145480000	2	3	2
D6	2	145200000	145220000	2	145480000	145500000	1	1	1
D6	2	145200000	145220000	2	145500000	145520000	2	2	1
D6	2	145200000	145220000	2	145520000	145540000	2	2	1
D6	2	145200000	145220000	2	145560000	145580000	1	1	1
D6	2	145200000	145220000	2	145580000	145600000	3	3	1
D6	2	145200000	145220000	2	145600000	145620000	3	3	1
D6	2	145200000	145220000	2	145620000	145640000	1	1	1
D6	2	145200000	145220000	2	145660000	145680000	1	1	1
D6	2	145200000	145220000	2	145680000	145700000	1	1	1
D6	2	145200000	145220000	2	145700000	145720000	2	3	2
D6	2	145200000	145220000	2	145800000	145820000	1	1	1
D6	2	145200000	145220000	2	145820000	145840000	1	3	3
D6	2	145200000	145220000	2	145860000	145880000	2	3	2
D6	2	145200000	145220000	2	145880000	145900000	1	1	1
D6	2	145200000	145220000	2	145900000	145920000	1	1	1
D6	2	145200000	145220000	2	145920000	145940000	3	4	2
D6	2	145200000	145220000	2	145940000	145960000	1	1	1
D6	2	145200000	145220000	2	146000000	146020000	1	1	1
D6	2	145220000	145240000	2	145220000	145240000	301	23590	1222
D6	2	145220000	145240000	2	145240000	145260000	44	111	62
D6	2	145220000	145240000	2	145260000	145280000	24	26	2
D6	2	145220000	145240000	2	145280000	145300000	5	5	1
D6	2	145220000	145240000	2	145300000	145320000	3	5	2
D6	2	145220000	145240000	2	145320000	145340000	3	3	1
D6	2	145220000	145240000	2	145340000	145360000	3	3	1
D6	2	145220000	145240000	2	145360000	145380000	6	6	1
D6	2	145220000	145240000	2	145380000	145400000	1	1	1
D6	2	145220000	145240000	2	145400000	145420000	2	2	1
D6	2	145220000	145240000	2	145420000	145440000	2	2	1
D6	2	145220000	145240000	2	145480000	145500000	1	1	1
D6	2	145220000	145240000	2	145500000	145520000	3	3	1
D6	2	145220000	145240000	2	145520000	145540000	3	4	2
D6	2	145220000	145240000	2	145540000	145560000	1	1	1
D6	2	145220000	145240000	2	145560000	145580000	2	2	1
D6	2	145220000	145240000	2	145580000	145600000	1	1	1
D6	2	145220000	145240000	2	145620000	145640000	1	1	1
D6	2	145220000	145240000	2	145640000	145660000	1	1	1
D6	2	145220000	145240000	2	145660000	145680000	2	2	1
D6	2	145220000	145240000	2	145680000	145700000	4	5	2
D6	2	145220000	145240000	2	145700000	145720000	2	2	1
D6	2	145220000	145240000	2	145720000	145740000	1	1	1
D6	2	145220000	145240000	2	145740000	145760000	3	3	1
D6	2	145220000	145240000	2	145760000	145780000	3	3	1
D6	2	145220000	145240000	2	145780000	145800000	1	1	1
D6	2	145220000	145240000	2	145800000	145820000	2	4	3
D6	2	145220000	145240000	2	145820000	145840000	2	4	3
D6	2	145220000	145240000	2	145860000	145880000	2	2	1
D6	2	145220000	145240000	2	145880000	145900000	1	1	1
D6	2	145220000	145240000	2	145900000	145920000	1	1	1
D6	2	145220000	145240000	2	145920000	145940000	1	1	1
D6	2	145220000	145240000	2	145940000	145960000	2	4	2
D6	2	145220000	145240000	2	145960000	145980000	3	3	1
D6	2	145220000	145240000	2	145980000	146000000	2	2	1
D6	2	145240000	145260000	2	145240000	145260000	270	24268	1157
D6	2	145240000	145260000	2	145260000	145280000	59	125	49
D6	2	145240000	145260000	2	145280000	145300000	4	4	1
D6	2	145240000	145260000	2	145300000	145320000	3	3	1
D6	2	145240000	145260000	2	145320000	145340000	3	3	1
D6	2	145240000	145260000	2	145340000	145360000	3	3	1
D6	2	145240000	145260000	2	145360000	145380000	3	3	1
D6	2	145240000	145260000	2	145380000	145400000	3	4	2
D6	2	145240000	145260000	2	145420000	145440000	2	2	1
D6	2	145240000	145260000	2	145440000	145460000	1	1	1
D6	2	145240000	145260000	2	145460000	145480000	1	1	1
D6	2	145240000	145260000	2	145480000	145500000	1	1	1
D6	2	145240000	145260000	2	145500000	145520000	3	5	3
D6	2	145240000	145260000	2	145560000	145580000	3	3	1
D6	2	145240000	145260000	2	145580000	145600000	1	1	1
D6	2	145240000	145260000	2	145600000	145620000	2	2	1
D6	2	145240000	145260000	2	145620000	145640000	2	2	1
D6	2	145240000	145260000	2	145640000	145660000	2	2	1
D6	2	145240000	145260000	2	145660000	145680000	2	2	1
D6	2	145240000	145260000	2	145680000	145700000	1	1	1
D6	2	145240000	145260000	2	145700000	145720000	2	4	2
D6	2	145240000	145260000	2	145740000	145760000	2	2	1
D6	2	145240000	145260000	2	145760000	145780000	1	1	1
D6	2	145240000	145260000	2	145880000	145900000	1	1	1
D6	2	145240000	145260000	2	145900000	145920000	1	1	1
D6	2	145240000	145260000	2	145920000	145940000	1	1	1
D6	2	145240000	145260000	2	145940000	145960000	3	3	1
D6	2	145240000	145260000	2	145980000	146000000	3	4	2
D6	2	145240000	145260000	2	146000000	146020000	1	1	1
D6	2	145260000	145280000	2	145260000	145280000	207	15410	1036
D6	2	145260000	145280000	2	145280000	145300000	29	119	78
D6	2	145260000	145280000	2	145300000	145320000	11	13	2
D6	2	145260000	145280000	2	145320000	145340000	11	11	1
D6	2	145260000	145280000	2	145340000	145360000	5	5	1
D6	2	145260000	145280000	2	145360000	145380000	4	6	2
D6	2	145260000	145280000	2	145380000	145400000	2	2	1
D6	2	145260000	145280000	2	145400000	145420000	6	7	2
D6	2	145260000	145280000	2	145420000	145440000	3	3	1
D6	2	145260000	145280000	2	145440000	145460000	2	2	1
D6	2	145260000	145280000	2	145460000	145480000	1	1	1
D6	2	145260000	145280000	2	145480000	145500000	2	2	1
D6	2	145260000	145280000	2	145500000	145520000	1	1	1
D6	2	145260000	145280000	2	145520000	145540000	4	4	1
D6	2	145260000	145280000	2	145540000	145560000	1	1	1
D6	2	145260000	145280000	2	145560000	145580000	3	3	1
D6	2	145260000	145280000	2	145580000	145600000	2	2	1
D6	2	145260000	145280000	2	145600000	145620000	4	5	2
D6	2	145260000	145280000	2	145620000	145640000	5	5	1
D6	2	145260000	145280000	2	145640000	145660000	6	6	1
D6	2	145260000	145280000	2	145660000	145680000	2	3	2
D6	2	145260000	145280000	2	145680000	145700000	6	6	1
D6	2	145260000	145280000	2	145700000	145720000	3	3	1
D6	2	145260000	145280000	2	145740000	145760000	4	4	1
D6	2	145260000	145280000	2	145760000	145780000	13	34	12	enhancers
D6	2	145260000	145280000	2	145780000	145800000	2	2	1
D6	2	145260000	145280000	2	145800000	145820000	6	6	1
D6	2	145260000	145280000	2	145820000	145840000	2	2	1
D6	2	145260000	145280000	2	145840000	145860000	2	2	1
D6	2	145260000	145280000	2	145860000	145880000	2	2	1
D6	2	145260000	145280000	2	145880000	145900000	1	1	1
D6	2	145260000	145280000	2	145900000	145920000	1	1	1
D6	2	145260000	145280000	2	145920000	145940000	1	1	1
D6	2	145260000	145280000	2	145940000	145960000	4	4	1
D6	2	145260000	145280000	2	145960000	145980000	3	3	1
D6	2	145260000	145280000	2	145980000	146000000	3	4	2
D6	2	145260000	145280000	2	146000000	146020000	1	1	1
D6	2	145280000	145300000	2	145280000	145300000	237	18006	773
D6	2	145280000	145300000	2	145300000	145320000	28	59	20
D6	2	145280000	145300000	2	145320000	145340000	11	11	1
D6	2	145280000	145300000	2	145340000	145360000	8	8	1
D6	2	145280000	145300000	2	145360000	145380000	2	2	1
D6	2	145280000	145300000	2	145380000	145400000	3	3	1
D6	2	145280000	145300000	2	145400000	145420000	6	7	2
D6	2	145280000	145300000	2	145420000	145440000	5	5	1
D6	2	145280000	145300000	2	145440000	145460000	4	4	1
D6	2	145280000	145300000	2	145460000	145480000	1	1	1
D6	2	145280000	145300000	2	145480000	145500000	2	2	1
D6	2	145280000	145300000	2	145520000	145540000	5	5	1
D6	2	145280000	145300000	2	145560000	145580000	3	3	1
D6	2	145280000	145300000	2	145580000	145600000	5	6	2
D6	2	145280000	145300000	2	145600000	145620000	3	3	1
D6	2	145280000	145300000	2	145620000	145640000	2	2	1
D6	2	145280000	145300000	2	145640000	145660000	5	5	1
D6	2	145280000	145300000	2	145660000	145680000	2	2	1
D6	2	145280000	145300000	2	145680000	145700000	3	3	1
D6	2	145280000	145300000	2	145700000	145720000	2	2	1
D6	2	145280000	145300000	2	145720000	145740000	4	4	1
D6	2	145280000	145300000	2	145740000	145760000	2	2	1
D6	2	145280000	145300000	2	145760000	145780000	4	5	2
D6	2	145280000	145300000	2	145780000	145800000	2	3	2
D6	2	145280000	145300000	2	145800000	145820000	2	3	2
D6	2	145280000	145300000	2	145820000	145840000	1	1	1
D6	2	145280000	145300000	2	145860000	145880000	7	9	2
D6	2	145280000	145300000	2	145880000	145900000	1	1	1
D6	2	145280000	145300000	2	145900000	145920000	2	2	1
D6	2	145280000	145300000	2	145920000	145940000	1	1	1
D6	2	145280000	145300000	2	145940000	145960000	3	3	1
D6	2	145280000	145300000	2	145960000	145980000	2	2	1
D6	2	145280000	145300000	2	145980000	146000000	1	1	1
D6	2	145280000	145300000	2	146000000	146020000	1	1	1
D6	2	145300000	145320000	2	145300000	145320000	243	22361	1352
D6	2	145300000	145320000	2	145320000	145340000	23	130	101
D6	2	145300000	145320000	2	145340000	145360000	7	9	3
D6	2	145300000	145320000	2	145360000	145380000	4	4	1
D6	2	145300000	145320000	2	145380000	145400000	4	5	2
D6	2	145300000	145320000	2	145400000	145420000	2	2	1
D6	2	145300000	145320000	2	145420000	145440000	5	5	1
D6	2	145300000	145320000	2	145440000	145460000	1	1	1
D6	2	145300000	145320000	2	145480000	145500000	3	3	1
D6	2	145300000	145320000	2	145500000	145520000	1	1	1
D6	2	145300000	145320000	2	145540000	145560000	3	3	1
D6	2	145300000	145320000	2	145560000	145580000	1	1	1
D6	2	145300000	145320000	2	145580000	145600000	2	2	1
D6	2	145300000	145320000	2	145600000	145620000	6	8	2
D6	2	145300000	145320000	2	145620000	145640000	1	1	1
D6	2	145300000	145320000	2	145640000	145660000	2	2	1
D6	2	145300000	145320000	2	145660000	145680000	2	2	1
D6	2	145300000	145320000	2	145680000	145700000	3	4	2
D6	2	145300000	145320000	2	145700000	145720000	2	2	1
D6	2	145300000	145320000	2	145720000	145740000	3	3	1
D6	2	145300000	145320000	2	145740000	145760000	3	3	1
D6	2	145300000	145320000	2	145760000	145780000	2	2	1
D6	2	145300000	145320000	2	145800000	145820000	1	1	1
D6	2	145300000	145320000	2	145820000	145840000	2	2	1
D6	2	145300000	145320000	2	145840000	145860000	1	1	1
D6	2	145300000	145320000	2	145860000	145880000	2	3	2
D6	2	145300000	145320000	2	145880000	145900000	2	2	1
D6	2	145300000	145320000	2	145900000	145920000	2	3	2
D6	2	145300000	145320000	2	145920000	145940000	2	3	2
D6	2	145300000	145320000	2	145940000	145960000	1	1	1
D6	2	145300000	145320000	2	145960000	145980000	2	3	2
D6	2	145300000	145320000	2	145980000	146000000	5	5	1
D6	2	145300000	145320000	2	146000000	146020000	1	1	1
D6	2	145320000	145340000	2	145320000	145340000	148	12311	1097
D6	2	145320000	145340000	2	145340000	145360000	27	144	108
D6	2	145320000	145340000	2	145360000	145380000	9	10	2
D6	2	145320000	145340000	2	145380000	145400000	2	3	2
D6	2	145320000	145340000	2	145400000	145420000	9	11	3
D6	2	145320000	145340000	2	145420000	145440000	6	6	1
D6	2	145320000	145340000	2	145440000	145460000	3	3	1
D6	2	145320000	145340000	2	145460000	145480000	4	4	1
D6	2	145320000	145340000	2	145480000	145500000	1	1	1
D6	2	145320000	145340000	2	145520000	145540000	4	4	1
D6	2	145320000	145340000	2	145540000	145560000	2	2	1
D6	2	145320000	145340000	2	145560000	145580000	3	3	1
D6	2	145320000	145340000	2	145600000	145620000	2	2	1
D6	2	145320000	145340000	2	145620000	145640000	1	1	1
D6	2	145320000	145340000	2	145640000	145660000	2	2	1
D6	2	145320000	145340000	2	145660000	145680000	1	3	3
D6	2	145320000	145340000	2	145680000	145700000	2	3	2
D6	2	145320000	145340000	2	145700000	145720000	2	2	1
D6	2	145320000	145340000	2	145720000	145740000	2	2	1
D6	2	145320000	145340000	2	145740000	145760000	3	3	1
D6	2	145320000	145340000	2	145760000	145780000	1	1	1
D6	2	145320000	145340000	2	145800000	145820000	2	2	1
D6	2	145320000	145340000	2	145820000	145840000	3	4	2
D6	2	145320000	145340000	2	145840000	145860000	2	2	1
D6	2	145320000	145340000	2	145860000	145880000	2	4	3
D6	2	145320000	145340000	2	145880000	145900000	1	1	1
D6	2	145320000	145340000	2	145920000	145940000	1	1	1
D6	2	145320000	145340000	2	145940000	145960000	1	1	1
D6	2	145320000	145340000	2	145980000	146000000	1	1	1
D6	2	145320000	145340000	2	146000000	146020000	2	2	1
D6	2	145340000	145360000	2	145340000	145360000	225	20358	1027
D6	2	145340000	145360000	2	145360000	145380000	32	194	157
D6	2	145340000	145360000	2	145380000	145400000	9	10	2
D6	2	145340000	145360000	2	145400000	145420000	5	5	1
D6	2	145340000	145360000	2	145420000	145440000	2	2	1
D6	2	145340000	145360000	2	145440000	145460000	3	4	2
D6	2	145340000	145360000	2	145460000	145480000	1	1	1
D6	2	145340000	145360000	2	145480000	145500000	5	5	1
D6	2	145340000	145360000	2	145500000	145520000	3	3	1
D6	2	145340000	145360000	2	145520000	145540000	7	7	1
D6	2	145340000	145360000	2	145540000	145560000	2	2	1
D6	2	145340000	145360000	2	145560000	145580000	2	2	1
D6	2	145340000	145360000	2	145580000	145600000	2	3	2
D6	2	145340000	145360000	2	145620000	145640000	3	3	1
D6	2	145340000	145360000	2	145640000	145660000	2	2	1
D6	2	145340000	145360000	2	145660000	145680000	1	1	1
D6	2	145340000	145360000	2	145700000	145720000	5	6	2
D6	2	145340000	145360000	2	145720000	145740000	1	1	1
D6	2	145340000	145360000	2	145740000	145760000	2	4	2
D6	2	145340000	145360000	2	145760000	145780000	1	1	1
D6	2	145340000	145360000	2	145780000	145800000	1	1	1
D6	2	145340000	145360000	2	145800000	145820000	1	1	1
D6	2	145340000	145360000	2	145820000	145840000	4	4	1
D6	2	145340000	145360000	2	145840000	145860000	1	1	1
D6	2	145340000	145360000	2	145860000	145880000	3	3	1
D6	2	145340000	145360000	2	145900000	145920000	2	2	1
D6	2	145340000	145360000	2	145940000	145960000	3	3	1
D6	2	145340000	145360000	2	146000000	146020000	1	1	1
D6	2	145360000	145380000	2	145360000	145380000	259	26299	1036
D6	2	145360000	145380000	2	145380000	145400000	29	30	2
D6	2	145360000	145380000	2	145400000	145420000	8	8	1
D6	2	145360000	145380000	2	145420000	145440000	4	4	1
D6	2	145360000	145380000	2	145440000	145460000	4	4	1
D6	2	145360000	145380000	2	145460000	145480000	3	4	2
D6	2	145360000	145380000	2	145480000	145500000	3	4	2
D6	2	145360000	145380000	2	145500000	145520000	1	1	1
D6	2	145360000	145380000	2	145520000	145540000	7	7	1
D6	2	145360000	145380000	2	145540000	145560000	2	2	1
D6	2	145360000	145380000	2	145580000	145600000	3	3	1
D6	2	145360000	145380000	2	145600000	145620000	3	4	2
D6	2	145360000	145380000	2	145620000	145640000	2	2	1
D6	2	145360000	145380000	2	145660000	145680000	2	2	1
D6	2	145360000	145380000	2	145680000	145700000	3	4	2
D6	2	145360000	145380000	2	145700000	145720000	1	1	1
D6	2	145360000	145380000	2	145740000	145760000	1	1	1
D6	2	145360000	145380000	2	145760000	145780000	1	1	1
D6	2	145360000	145380000	2	145780000	145800000	2	2	1
D6	2	145360000	145380000	2	145800000	145820000	2	2	1
D6	2	145360000	145380000	2	145840000	145860000	1	1	1
D6	2	145360000	145380000	2	145860000	145880000	1	1	1
D6	2	145360000	145380000	2	145880000	145900000	1	1	1
D6	2	145360000	145380000	2	145900000	145920000	2	2	1
D6	2	145360000	145380000	2	145920000	145940000	1	1	1
D6	2	145360000	145380000	2	145940000	145960000	1	1	1
D6	2	145360000	145380000	2	145960000	145980000	1	1	1
D6	2	145360000	145380000	2	145980000	146000000	1	1	1
D6	2	145360000	145380000	2	146000000	146020000	2	2	1
D6	2	145380000	145400000	2	145380000	145400000	212	15452	1544
D6	2	145380000	145400000	2	145400000	145420000	27	83	37
D6	2	145380000	145400000	2	145420000	145440000	4	4	1
D6	2	145380000	145400000	2	145440000	145460000	5	5	1
D6	2	145380000	145400000	2	145460000	145480000	3	4	2
D6	2	145380000	145400000	2	145480000	145500000	3	3	1
D6	2	145380000	145400000	2	145520000	145540000	2	2	1
D6	2	145380000	145400000	2	145560000	145580000	2	2	1
D6	2	145380000	145400000	2	145580000	145600000	1	2	2
D6	2	145380000	145400000	2	145600000	145620000	1	1	1
D6	2	145380000	145400000	2	145620000	145640000	1	1	1
D6	2	145380000	145400000	2	145640000	145660000	1	1	1
D6	2	145380000	145400000	2	145660000	145680000	2	2	1
D6	2	145380000	145400000	2	145680000	145700000	2	2	1
D6	2	145380000	145400000	2	145700000	145720000	1	1	1
D6	2	145380000	145400000	2	145720000	145740000	1	1	1
D6	2	145380000	145400000	2	145740000	145760000	5	5	1
D6	2	145380000	145400000	2	145780000	145800000	1	1	1
D6	2	145380000	145400000	2	145800000	145820000	1	1	1
D6	2	145380000	145400000	2	145820000	145840000	2	2	1
D6	2	145380000	145400000	2	145860000	145880000	1	1	1
D6	2	145380000	145400000	2	145880000	145900000	2	2	1
D6	2	145380000	145400000	2	145900000	145920000	1	1	1
D6	2	145380000	145400000	2	145920000	145940000	4	6	2
D6	2	145380000	145400000	2	145960000	145980000	2	3	2
D6	2	145380000	145400000	2	146000000	146020000	3	3	1
D6	2	145400000	145420000	2	145400000	145420000	209	16215	1028
D6	2	145400000	145420000	2	145420000	145440000	25	150	121
D6	2	145400000	145420000	2	145440000	145460000	8	8	1
D6	2	145400000	145420000	2	145460000	145480000	2	2	1
D6	2	145400000	145420000	2	145480000	145500000	2	2	1
D6	2	145400000	145420000	2	145500000	145520000	2	2	1
D6	2	145400000	145420000	2	145520000	145540000	1	1	1
D6	2	145400000	145420000	2	145540000	145560000	1	1	1
D6	2	145400000	145420000	2	145560000	145580000	2	2	1
D6	2	145400000	145420000	2	145600000	145620000	2	2	1
D6	2	145400000	145420000	2	145640000	145660000	1	1	1
D6	2	145400000	145420000	2	145660000	145680000	1	1	1
D6	2	145400000	145420000	2	145680000	145700000	3	3	1
D6	2	145400000	145420000	2	145700000	145720000	1	1	1
D6	2	145400000	145420000	2	145720000	145740000	2	2	1
D6	2	145400000	145420000	2	145800000	145820000	1	1	1
D6	2	145400000	145420000	2	145840000	145860000	2	2	1
D6	2	145400000	145420000	2	145860000	145880000	2	2	1
D6	2	145400000	145420000	2	145880000	145900000	2	2	1
D6	2	145400000	145420000	2	145920000	145940000	1	3	3
D6	2	145400000	145420000	2	145940000	145960000	3	5	2
D6	2	145400000	145420000	2	145980000	146000000	1	1	1
D6	2	145400000	145420000	2	146000000	146020000	3	3	1
D6	2	145420000	145440000	2	145420000	145440000	306	26120	1178
D6	2	145420000	145440000	2	145440000	145460000	29	139	103
D6	2	145420000	145440000	2	145460000	145480000	7	9	2
D6	2	145420000	145440000	2	145480000	145500000	6	6	1
D6	2	145420000	145440000	2	145500000	145520000	3	4	2
D6	2	145420000	145440000	2	145520000	145540000	3	3	1
D6	2	145420000	145440000	2	145540000	145560000	4	4	1
D6	2	145420000	145440000	2	145560000	145580000	2	3	2
D6	2	145420000	145440000	2	145580000	145600000	4	5	2
D6	2	145420000	145440000	2	145600000	145620000	1	1	1
D6	2	145420000	145440000	2	145620000	145640000	2	2	1
D6	2	145420000	145440000	2	145640000	145660000	2	2	1
D6	2	145420000	145440000	2	145660000	145680000	2	2	1
D6	2	145420000	145440000	2	145680000	145700000	3	4	2
D6	2	145420000	145440000	2	145700000	145720000	4	4	1
D6	2	145420000	145440000	2	145720000	145740000	3	3	1
D6	2	145420000	145440000	2	145740000	145760000	3	3	1
D6	2	145420000	145440000	2	145800000	145820000	2	2	1
D6	2	145420000	145440000	2	145820000	145840000	3	3	1
D6	2	145420000	145440000	2	145860000	145880000	2	3	2
D6	2	145420000	145440000	2	145880000	145900000	6	6	1
D6	2	145420000	145440000	2	145920000	145940000	3	3	1
D6	2	145420000	145440000	2	145940000	145960000	1	1	1
D6	2	145420000	145440000	2	145960000	145980000	1	1	1
D6	2	145420000	145440000	2	145980000	146000000	3	3	1
D6	2	145420000	145440000	2	146000000	146020000	2	2	1
D6	2	145440000	145460000	2	145440000	145460000	150	13612	1238
D6	2	145440000	145460000	2	145460000	145480000	24	72	34
D6	2	145440000	145460000	2	145480000	145500000	11	11	1
D6	2	145440000	145460000	2	145500000	145520000	5	6	2
D6	2	145440000	145460000	2	145520000	145540000	5	5	1
D6	2	145440000	145460000	2	145560000	145580000	3	3	1
D6	2	145440000	145460000	2	145580000	145600000	1	1	1
D6	2	145440000	145460000	2	145620000	145640000	2	2	1
D6	2	145440000	145460000	2	145660000	145680000	1	1	1
D6	2	145440000	145460000	2	145680000	145700000	4	4	1
D6	2	145440000	145460000	2	145700000	145720000	2	2	1
D6	2	145440000	145460000	2	145720000	145740000	1	1	1
D6	2	145440000	145460000	2	145740000	145760000	2	2	1
D6	2	145440000	145460000	2	145800000	145820000	2	2	1
D6	2	145440000	145460000	2	145840000	145860000	1	1	1
D6	2	145440000	145460000	2	145940000	145960000	3	3	1
D6	2	145440000	145460000	2	145980000	146000000	1	1	1
D6	2	145440000	145460000	2	146000000	146020000	1	1	1
D6	2	145460000	145480000	2	145460000	145480000	212	19733	1082
D6	2	145460000	145480000	2	145480000	145500000	17	21	3
D6	2	145460000	145480000	2	145500000	145520000	3	3	1
D6	2	145460000	145480000	2	145520000	145540000	1	1	1
D6	2	145460000	145480000	2	145540000	145560000	2	3	2
D6	2	145460000	145480000	2	145560000	145580000	6	6	1
D6	2	145460000	145480000	2	145580000	145600000	4	4	1
D6	2	145460000	145480000	2	145620000	145640000	2	2	1
D6	2	145460000	145480000	2	145640000	145660000	1	1	1
D6	2	145460000	145480000	2	145660000	145680000	1	2	2
D6	2	145460000	145480000	2	145680000	145700000	2	2	1
D6	2	145460000	145480000	2	145700000	145720000	2	2	1
D6	2	145460000	145480000	2	145720000	145740000	2	4	3
D6	2	145460000	145480000	2	145740000	145760000	1	1	1
D6	2	145460000	145480000	2	145760000	145780000	1	1	1
D6	2	145460000	145480000	2	145780000	145800000	1	1	1
D6	2	145460000	145480000	2	145800000	145820000	1	2	2
D6	2	145460000	145480000	2	145820000	145840000	1	1	1
D6	2	145460000	145480000	2	145860000	145880000	1	1	1
D6	2	145460000	145480000	2	145900000	145920000	1	1	1
D6	2	145460000	145480000	2	145920000	145940000	1	1	1
D6	2	145460000	145480000	2	145940000	145960000	1	2	2
D6	2	145460000	145480000	2	145980000	146000000	1	1	1
D6	2	145480000	145500000	2	145480000	145500000	229	20002	1077
D6	2	145480000	145500000	2	145500000	145520000	21	215	193
D6	2	145480000	145500000	2	145520000	145540000	13	15	2
D6	2	145480000	145500000	2	145540000	145560000	4	4	1
D6	2	145480000	145500000	2	145560000	145580000	4	4	1
D6	2	145480000	145500000	2	145580000	145600000	2	2	1
D6	2	145480000	145500000	2	145600000	145620000	1	1	1
D6	2	145480000	145500000	2	145620000	145640000	4	4	1
D6	2	145480000	145500000	2	145660000	145680000	2	2	1
D6	2	145480000	145500000	2	145680000	145700000	2	2	1
D6	2	145480000	145500000	2	145720000	145740000	2	3	2
D6	2	145480000	145500000	2	145740000	145760000	3	3	1
D6	2	145480000	145500000	2	145760000	145780000	1	2	2
D6	2	145480000	145500000	2	145780000	145800000	2	2	1
D6	2	145480000	145500000	2	145800000	145820000	1	1	1
D6	2	145480000	145500000	2	145820000	145840000	3	3	1
D6	2	145480000	145500000	2	145840000	145860000	3	3	1
D6	2	145480000	145500000	2	145860000	145880000	3	3	1
D6	2	145480000	145500000	2	145920000	145940000	1	1	1
D6	2	145480000	145500000	2	145940000	145960000	3	3	1
D6	2	145480000	145500000	2	145960000	145980000	3	3	1
D6	2	145480000	145500000	2	145980000	146000000	3	3	1
D6	2	145480000	145500000	2	146000000	146020000	2	2	1
D6	2	145500000	145520000	2	145500000	145520000	187	11339	893
D6	2	145500000	145520000	2	145520000	145540000	36	89	27
D6	2	145500000	145520000	2	145540000	145560000	8	9	2
D6	2	145500000	145520000	2	145560000	145580000	4	4	1
D6	2	145500000	145520000	2	145580000	145600000	4	5	2
D6	2	145500000	145520000	2	145600000	145620000	3	3	1
D6	2	145500000	145520000	2	145620000	145640000	2	2	1
D6	2	145500000	145520000	2	145660000	145680000	2	3	2
D6	2	145500000	145520000	2	145680000	145700000	3	3	1
D6	2	145500000	145520000	2	145700000	145720000	1	1	1
D6	2	145500000	145520000	2	145720000	145740000	5	5	1
D6	2	145500000	145520000	2	145740000	145760000	2	3	2
D6	2	145500000	145520000	2	145760000	145780000	3	5	3
D6	2	145500000	145520000	2	145780000	145800000	3	3	1
D6	2	145500000	145520000	2	145880000	145900000	1	1	1
D6	2	145500000	145520000	2	145940000	145960000	1	1	1
D6	2	145500000	145520000	2	145960000	145980000	2	2	1
D6	2	145500000	145520000	2	146000000	146020000	1	1	1
D6	2	145520000	145540000	2	145520000	145540000	193	17674	1012
D6	2	145520000	145540000	2	145540000	145560000	17	94	69
D6	2	145520000	145540000	2	145560000	145580000	7	8	2
D6	2	145520000	145540000	2	145580000	145600000	8	9	2
D6	2	145520000	145540000	2	145600000	145620000	5	5	1
D6	2	145520000	145540000	2	145620000	145640000	2	2	1
D6	2	145520000	145540000	2	145640000	145660000	4	4	1
D6	2	145520000	145540000	2	145660000	145680000	2	3	2
D6	2	145520000	145540000	2	145680000	145700000	3	4	2
D6	2	145520000	145540000	2	145700000	145720000	1	2	2
D6	2	145520000	145540000	2	145720000	145740000	2	2	1
D6	2	145520000	145540000	2	145740000	145760000	2	2	1
D6	2	145520000	145540000	2	145760000	145780000	5	6	2
D6	2	145520000	145540000	2	145780000	145800000	1	1	1
D6	2	145520000	145540000	2	145800000	145820000	1	1	1
D6	2	145520000	145540000	2	145820000	145840000	2	4	2
D6	2	145520000	145540000	2	145840000	145860000	1	1	1
D6	2	145520000	145540000	2	145880000	145900000	1	1	1
D6	2	145520000	145540000	2	145900000	145920000	2	3	2
D6	2	145520000	145540000	2	145920000	145940000	1	1	1
D6	2	145520000	145540000	2	145940000	145960000	2	2	1
D6	2	145520000	145540000	2	145980000	146000000	1	1	1
D6	2	145520000	145540000	2	146000000	146020000	2	2	1
D6	2	145540000	145560000	2	145540000	145560000	130	9170	912
D6	2	145540000	145560000	2	145560000	145580000	22	92	62
D6	2	145540000	145560000	2	145580000	145600000	4	5	2
D6	2	145540000	145560000	2	145600000	145620000	4	4	1
D6	2	145540000	145560000	2	145620000	145640000	2	2	1
D6	2	145540000	145560000	2	145640000	145660000	5	5	1
D6	2	145540000	145560000	2	145660000	145680000	2	2	1
D6	2	145540000	145560000	2	145680000	145700000	3	3	1
D6	2	145540000	145560000	2	145720000	145740000	5	5	1
D6	2	145540000	145560000	2	145740000	145760000	1	1	1
D6	2	145540000	145560000	2	145780000	145800000	3	3	1
D6	2	145540000	145560000	2	145820000	145840000	2	2	1
D6	2	145540000	145560000	2	145840000	145860000	2	2	1
D6	2	145540000	145560000	2	145860000	145880000	1	1	1
D6	2	145540000	145560000	2	145900000	145920000	1	1	1
D6	2	145540000	145560000	2	145920000	145940000	1	1	1
D6	2	145540000	145560000	2	145940000	145960000	1	1	1
D6	2	145540000	145560000	2	146000000	146020000	1	1	1
D6	2	145560000	145580000	2	145560000	145580000	302	27382	1218
D6	2	145560000	145580000	2	145580000	145600000	24	86	57
D6	2	145560000	145580000	2	145600000	145620000	9	10	2
D6	2	145560000	145580000	2	145620000	145640000	3	3	1
D6	2	145560000	145580000	2	145640000	145660000	4	4	1
D6	2	145560000	145580000	2	145660000	145680000	1	1	1
D6	2	145560000	145580000	2	145680000	145700000	1	1	1
D6	2	145560000	145580000	2	145720000	145740000	2	2	1
D6	2	145560000	145580000	2	145740000	145760000	3	3	1
D6	2	145560000	145580000	2	145760000	145780000	2	2	1
D6	2	145560000	145580000	2	145780000	145800000	2	3	2
D6	2	145560000	145580000	2	145800000	145820000	1	1	1
D6	2	145560000	145580000	2	145840000	145860000	1	1	1
D6	2	145560000	145580000	2	145860000	145880000	3	3	1
D6	2	145560000	145580000	2	145900000	145920000	3	3	1
D6	2	145560000	145580000	2	145920000	145940000	4	4	1
D6	2	145560000	145580000	2	145940000	145960000	1	1	1
D6	2	145560000	145580000	2	145960000	145980000	1	1	1
D6	2	145560000	145580000	2	145980000	146000000	1	1	1
D6	2	145560000	145580000	2	146000000	146020000	1	1	1
D6	2	145580000	145600000	2	145580000	145600000	218	15739	848
D6	2	145580000	145600000	2	145600000	145620000	26	122	84
D6	2	145580000	145600000	2	145620000	145640000	8	8	1
D6	2	145580000	145600000	2	145640000	145660000	1	1	1
D6	2	145580000	145600000	2	145660000	145680000	5	5	1
D6	2	145580000	145600000	2	145680000	145700000	6	7	2
D6	2	145580000	145600000	2	145700000	145720000	1	2	2
D6	2	145580000	145600000	2	145720000	145740000	2	2	1
D6	2	145580000	145600000	2	145740000	145760000	2	2	1
D6	2	145580000	145600000	2	145760000	145780000	1	2	2
D6	2	145580000	145600000	2	145780000	145800000	2	2	1
D6	2	145580000	145600000	2	145820000	145840000	2	3	2
D6	2	145580000	145600000	2	145840000	145860000	4	4	1
D6	2	145580000	145600000	2	145860000	145880000	2	2	1
D6	2	145580000	145600000	2	145880000	145900000	3	3	1
D6	2	145580000	145600000	2	145920000	145940000	2	2	1
D6	2	145580000	145600000	2	145940000	145960000	1	1	1
D6	2	145580000	145600000	2	145960000	145980000	3	3	1
D6	2	145580000	145600000	2	145980000	146000000	3	3	1
D6	2	145600000	145620000	2	145600000	145620000	223	20131	1004
D6	2	145600000	145620000	2	145620000	145640000	23	31	7
D6	2	145600000	145620000	2	145640000	145660000	5	5	1
D6	2	145600000	145620000	2	145660000	145680000	8	9	2
D6	2	145600000	145620000	2	145680000	145700000	6	8	2
D6	2	145600000	145620000	2	145700000	145720000	2	2	1
D6	2	145600000	145620000	2	145720000	145740000	3	4	2
D6	2	145600000	145620000	2	145740000	145760000	1	1	1
D6	2	145600000	145620000	2	145760000	145780000	2	2	1
D6	2	145600000	145620000	2	145780000	145800000	6	7	2
D6	2	145600000	145620000	2	145800000	145820000	4	4	1
D6	2	145600000	145620000	2	145820000	145840000	1	1	1
D6	2	145600000	145620000	2	145860000	145880000	2	2	1
D6	2	145600000	145620000	2	145880000	145900000	3	5	3
D6	2	145600000	145620000	2	145900000	145920000	2	2	1
D6	2	145600000	145620000	2	145940000	145960000	1	1	1
D6	2	145600000	145620000	2	145960000	145980000	2	2	1
D6	2	145600000	145620000	2	145980000	146000000	2	2	1
D6	2	145600000	145620000	2	146000000	146020000	2	2	1
D6	2	145620000	145640000	2	145620000	145640000	147	10414	795
D6	2	145620000	145640000	2	145640000	145660000	18	463	443
D6	2	145620000	145640000	2	145660000	145680000	5	6	2
D6	2	145620000	145640000	2	145680000	145700000	3	4	2
D6	2	145620000	145640000	2	145700000	145720000	2	2	1
D6	2	145620000	145640000	2	145720000	145740000	1	1	1
D6	2	145620000	145640000	2	145740000	145760000	1	1	1
D6	2	145620000	145640000	2	145800000	145820000	3	4	2
D6	2	145620000	145640000	2	145820000	145840000	3	3	1
D6	2	145620000	145640000	2	145840000	145860000	3	4	2
D6	2	145620000	145640000	2	145880000	145900000	2	2	1
D6	2	145620000	145640000	2	145900000	145920000	1	1	1
D6	2	145620000	145640000	2	145920000	145940000	1	1	1
D6	2	145620000	145640000	2	145980000	146000000	1	1	1
D6	2	145620000	145640000	2	146000000	146020000	1	1	1
D6	2	145640000	145660000	2	145640000	145660000	179	13999	957
D6	2	145640000	145660000	2	145660000	145680000	19	37	17
D6	2	145640000	145660000	2	145680000	145700000	4	4	1
D6	2	145640000	145660000	2	145700000	145720000	4	5	2
D6	2	145640000	145660000	2	145720000	145740000	7	8	2
D6	2	145640000	145660000	2	145740000	145760000	3	3	1
D6	2	145640000	145660000	2	145760000	145780000	1	1	1
D6	2	145640000	145660000	2	145780000	145800000	1	1	1
D6	2	145640000	145660000	2	145820000	145840000	1	1	1
D6	2	145640000	145660000	2	145900000	145920000	2	2	1
D6	2	145640000	145660000	2	145940000	145960000	1	2	2
D6	2	145640000	145660000	2	145960000	145980000	1	2	2
D6	2	145640000	145660000	2	146000000	146020000	1	1	1
D6	2	145660000	145680000	2	145660000	145680000	211	20887	1519
D6	2	145660000	145680000	2	145680000	145700000	23	53	26
D6	2	145660000	145680000	2	145700000	145720000	5	5	1
D6	2	145660000	145680000	2	145720000	145740000	5	5	1
D6	2	145660000	145680000	2	145740000	145760000	4	4	1
D6	2	145660000	145680000	2	145760000	145780000	2	2	1
D6	2	145660000	145680000	2	145780000	145800000	3	3	1
D6	2	145660000	145680000	2	145800000	145820000	2	2	1
D6	2	145660000	145680000	2	145820000	145840000	4	5	2
D6	2	145660000	145680000	2	145840000	145860000	1	1	1
D6	2	145660000	145680000	2	145860000	145880000	2	2	1
D6	2	145660000	145680000	2	145880000	145900000	1	1	1
D6	2	145660000	145680000	2	145900000	145920000	2	2	1
D6	2	145660000	145680000	2	145920000	145940000	1	1	1
D6	2	145660000	145680000	2	145940000	145960000	1	1	1
D6	2	145660000	145680000	2	145980000	146000000	1	1	1
D6	2	145660000	145680000	2	146000000	146020000	1	2	2
D6	2	145680000	145700000	2	145680000	145700000	182	15852	773
D6	2	145680000	145700000	2	145700000	145720000	23	72	45
D6	2	145680000	145700000	2	145720000	145740000	3	4	2
D6	2	145680000	145700000	2	145740000	145760000	2	2	1
D6	2	145680000	145700000	2	145760000	145780000	2	2	1
D6	2	145680000	145700000	2	145780000	145800000	4	6	2
D6	2	145680000	145700000	2	145800000	145820000	4	4	1
D6	2	145680000	145700000	2	145820000	145840000	4	4	1
D6	2	145680000	145700000	2	145840000	145860000	7	7	1
D6	2	145680000	145700000	2	145860000	145880000	5	5	1
D6	2	145680000	145700000	2	145920000	145940000	4	4	1
D6	2	145680000	145700000	2	145940000	145960000	3	3	1
D6	2	145680000	145700000	2	145960000	145980000	2	2	1
D6	2	145680000	145700000	2	145980000	146000000	2	3	2
D6	2	145680000	145700000	2	146000000	146020000	3	5	2
D6	2	145700000	145720000	2	145700000	145720000	193	16470	1487
D6	2	145700000	145720000	2	145720000	145740000	27	195	165
D6	2	145700000	145720000	2	145740000	145760000	12	13	2
D6	2	145700000	145720000	2	145760000	145780000	8	10	2
D6	2	145700000	145720000	2	145780000	145800000	7	7	1
D6	2	145700000	145720000	2	145800000	145820000	4	4	1
D6	2	145700000	145720000	2	145820000	145840000	2	2	1
D6	2	145700000	145720000	2	145840000	145860000	3	4	2
D6	2	145700000	145720000	2	145900000	145920000	4	4	1
D6	2	145700000	145720000	2	145920000	145940000	1	1	1
D6	2	145700000	145720000	2	145940000	145960000	1	1	1
D6	2	145700000	145720000	2	145980000	146000000	1	1	1
D6	2	145700000	145720000	2	146000000	146020000	1	1	1
D6	2	145720000	145740000	2	145720000	145740000	180	16002	1212
D6	2	145720000	145740000	2	145740000	145760000	39	221	177
D6	2	145720000	145740000	2	145760000	145780000	4	4	1
D6	2	145720000	145740000	2	145780000	145800000	3	3	1
D6	2	145720000	145740000	2	145800000	145820000	5	5	1
D6	2	145720000	145740000	2	145820000	145840000	3	3	1
D6	2	145720000	145740000	2	145840000	145860000	4	4	1
D6	2	145720000	145740000	2	145860000	145880000	3	4	2
D6	2	145720000	145740000	2	145880000	145900000	1	1	1
D6	2	145720000	145740000	2	145920000	145940000	4	4	1
D6	2	145720000	145740000	2	145940000	145960000	2	2	1
D6	2	145720000	145740000	2	145960000	145980000	2	3	2
D6	2	145720000	145740000	2	145980000	146000000	1	1	1
D6	2	145720000	145740000	2	146000000	146020000	1	1	1
D6	2	145740000	145760000	2	145740000	145760000	292	24273	1222
D6	2	145740000	145760000	2	145760000	145780000	36	58	7
D6	2	145740000	145760000	2	145780000	145800000	10	11	2
D6	2	145740000	145760000	2	145800000	145820000	9	9	1
D6	2	145740000	145760000	2	145820000	145840000	9	10	2
D6	2	145740000	145760000	2	145840000	145860000	4	7	2
D6	2	145740000	145760000	2	145860000	145880000	6	6	1
D6	2	145740000	145760000	2	145880000	145900000	5	5	1
D6	2	145740000	145760000	2	145920000	145940000	2	2	1
D6	2	145740000	145760000	2	145940000	145960000	2	2	1
D6	2	145740000	145760000	2	145960000	145980000	2	2	1
D6	2	145740000	145760000	2	145980000	146000000	4	5	2
D6	2	145740000	145760000	2	146000000	146020000	1	1	1
D6	2	145760000	145780000	2	145760000	145780000	201	16398	829
D6	2	145760000	145780000	2	145780000	145800000	32	248	210
D6	2	145760000	145780000	2	145800000	145820000	8	8	1
D6	2	145760000	145780000	2	145820000	145840000	8	10	3
D6	2	145760000	145780000	2	145840000	145860000	3	3	1
D6	2	145760000	145780000	2	145860000	145880000	3	3	1
D6	2	145760000	145780000	2	145880000	145900000	2	2	1
D6	2	145760000	145780000	2	145900000	145920000	1	1	1
D6	2	145760000	145780000	2	145920000	145940000	1	1	1
D6	2	145760000	145780000	2	145940000	145960000	2	3	2
D6	2	145760000	145780000	2	145960000	145980000	1	1	1
D6	2	145760000	145780000	2	145980000	146000000	2	2	1
D6	2	145780000	145800000	2	145780000	145800000	265	21403	930
D6	2	145780000	145800000	2	145800000	145820000	27	145	117
D6	2	145780000	145800000	2	145820000	145840000	9	9	1
D6	2	145780000	145800000	2	145840000	145860000	9	9	1
D6	2	145780000	145800000	2	145860000	145880000	6	6	1
D6	2	145780000	145800000	2	145880000	145900000	5	6	2
D6	2	145780000	145800000	2	145900000	145920000	5	5	1
D6	2	145780000	145800000	2	145920000	145940000	2	2	1
D6	2	145780000	145800000	2	145940000	145960000	4	4	1
D6	2	145780000	145800000	2	145960000	145980000	1	1	1
D6	2	145780000	145800000	2	145980000	146000000	5	5	1
D6	2	145780000	145800000	2	146000000	146020000	3	3	1
D6	2	145800000	145820000	2	145800000	145820000	197	19650	1978
D6	2	145800000	145820000	2	145820000	145840000	34	121	49
D6	2	145800000	145820000	2	145840000	145860000	4	4	1
D6	2	145800000	145820000	2	145860000	145880000	4	4	1
D6	2	145800000	145820000	2	145880000	145900000	4	4	1
D6	2	145800000	145820000	2	145920000	145940000	2	2	1
D6	2	145800000	145820000	2	145940000	145960000	2	2	1
D6	2	145800000	145820000	2	145960000	145980000	1	1	1
D6	2	145800000	145820000	2	146000000	146020000	2	2	1
D6	2	145820000	145840000	2	145820000	145840000	268	24727	1838
D6	2	145820000	145840000	2	145840000	145860000	30	86	50
D6	2	145820000	145840000	2	145860000	145880000	9	10	2
D6	2	145820000	145840000	2	145880000	145900000	4	4	1
D6	2	145820000	145840000	2	145900000	145920000	8	10	2
D6	2	145820000	145840000	2	145920000	145940000	2	2	1
D6	2	145820000	145840000	2	145940000	145960000	4	5	2
D6	2	145820000	145840000	2	145960000	145980000	1	1	1
D6	2	145820000	145840000	2	145980000	146000000	1	1	1
D6	2	145820000	145840000	2	146000000	146020000	4	4	1
D6	2	145840000	145860000	2	145840000	145860000	178	14784	916
D6	2	145840000	145860000	2	145860000	145880000	32	85	51
D6	2	145840000	145860000	2	145880000	145900000	6	7	2
D6	2	145840000	145860000	2	145900000	145920000	6	6	1
D6	2	145840000	145860000	2	145920000	145940000	3	3	1
D6	2	145840000	145860000	2	145940000	145960000	4	4	1
D6	2	145840000	145860000	2	145960000	145980000	3	3	1
D6	2	145840000	145860000	2	145980000	146000000	1	1	1
D6	2	145840000	145860000	2	146000000	146020000	1	1	1
D6	2	145860000	145880000	2	145860000	145880000	266	23283	1176
D6	2	145860000	145880000	2	145880000	145900000	23	107	70
D6	2	145860000	145880000	2	145900000	145920000	6	7	2
D6	2	145860000	145880000	2	145920000	145940000	6	7	2
D6	2	145860000	145880000	2	145940000	145960000	5	6	2
D6	2	145860000	145880000	2	145980000	146000000	8	8	1
D6	2	145860000	145880000	2	146000000	146020000	1	1	1
D6	2	145880000	145900000	2	145880000	145900000	230	18603	1198
D6	2	145880000	145900000	2	145900000	145920000	18	111	77
D6	2	145880000	145900000	2	145920000	145940000	7	7	1
D6	2	145880000	145900000	2	145940000	145960000	5	5	1
D6	2	145880000	145900000	2	145960000	145980000	3	4	2
D6	2	145880000	145900000	2	145980000	146000000	2	4	3
D6	2	145880000	145900000	2	146000000	146020000	2	2	1
D6	2	145900000	145920000	2	145900000	145920000	259	21389	1000
D6	2	145900000	145920000	2	145920000	145940000	31	148	103
D6	2	145900000	145920000	2	145940000	145960000	7	7	1
D6	2	145900000	145920000	2	145960000	145980000	2	2	1
D6	2	145900000	145920000	2	145980000	146000000	3	3	1
D6	2	145900000	145920000	2	146000000	146020000	1	1	1
D6	2	145920000	145940000	2	145920000	145940000	176	18786	1229
D6	2	145920000	145940000	2	145940000	145960000	37	325	260
D6	2	145920000	145940000	2	145960000	145980000	10	11	2
D6	2	145920000	145940000	2	145980000	146000000	3	3	1
D6	2	145920000	145940000	2	146000000	146020000	2	2	1
D6	2	145940000	145960000	2	145940000	145960000	290	27223	1194
D6	2	145940000	145960000	2	145960000	145980000	25	83	58
D6	2	145940000	145960000	2	145980000	146000000	11	11	1
D6	2	145940000	145960000	2	146000000	146020000	4	4	1
D6	2	145960000	145980000	2	145960000	145980000	173	14485	1924
D6	2	145960000	145980000	2	145980000	146000000	21	202	175
D6	2	145960000	145980000	2	146000000	146020000	3	3	1
D6	2	145980000	146000000	2	145980000	146000000	201	16324	1443
D6	2	145980000	146000000	2	146000000	146020000	31	250	207
D6	2	146000000	146020000	2	146000000	146020000	224	18602	858
D15	2	144960000	144980000	2	144960000	144980000	1	379	379
D15	2	144960000	144980000	2	144980000	145000000	4	143	139
D15	2	144960000	144980000	2	145080000	145100000	1	1	1
D15	2	144960000	144980000	2	145160000	145180000	1	1	1
D15	2	144960000	144980000	2	145980000	146000000	1	1	1
D15	2	144980000	145000000	2	144980000	145000000	245	25263	1777
D15	2	144980000	145000000	2	145000000	145020000	21	131	89
D15	2	144980000	145000000	2	145020000	145040000	7	8	2
D15	2	144980000	145000000	2	145040000	145060000	2	2	1
D15	2	144980000	145000000	2	145060000	145080000	2	2	1
D15	2	144980000	145000000	2	145080000	145100000	1	1	1
D15	2	144980000	145000000	2	145100000	145120000	1	1	1
D15	2	144980000	145000000	2	145140000	145160000	3	4	2
D15	2	144980000	145000000	2	145160000	145180000	3	3	1
D15	2	144980000	145000000	2	145180000	145200000	6	7	2
D15	2	144980000	145000000	2	145200000	145220000	1	1	1
D15	2	144980000	145000000	2	145220000	145240000	3	3	1
D15	2	144980000	145000000	2	145260000	145280000	1	1	1
D15	2	144980000	145000000	2	145300000	145320000	1	1	1
D15	2	144980000	145000000	2	145320000	145340000	1	1	1
D15	2	144980000	145000000	2	145340000	145360000	2	2	1
D15	2	144980000	145000000	2	145440000	145460000	1	1	1
D15	2	144980000	145000000	2	145460000	145480000	1	2	2
D15	2	144980000	145000000	2	145500000	145520000	1	1	1
D15	2	144980000	145000000	2	145580000	145600000	2	2	1
D15	2	144980000	145000000	2	145620000	145640000	2	4	2
D15	2	144980000	145000000	2	145700000	145720000	1	1	1
D15	2	144980000	145000000	2	145720000	145740000	1	1	1
D15	2	144980000	145000000	2	145780000	145800000	1	1	1
D15	2	144980000	145000000	2	145820000	145840000	1	1	1
D15	2	144980000	145000000	2	145880000	145900000	2	3	2
D15	2	144980000	145000000	2	145920000	145940000	1	1	1
D15	2	144980000	145000000	2	145940000	145960000	1	1	1
D15	2	145000000	145020000	2	145000000	145020000	152	15601	1261
D15	2	145000000	145020000	2	145020000	145040000	14	133	118
D15	2	145000000	145020000	2	145040000	145060000	3	4	2
D15	2	145000000	145020000	2	145060000	145080000	3	4	2
D15	2	145000000	145020000	2	145080000	145100000	3	3	1
D15	2	145000000	145020000	2	145100000	145120000	2	2	1
D15	2	145000000	145020000	2	145120000	145140000	1	1	1
[truncated: 879 more rows]

## Sheet: TAD3
label	chr_a	start_a	end_a	chr_b	start_b	end_b	proximities	total_signal	maximum_signal
D0	2	145960000	145980000	2	145960000	145980000	1	719	719
D0	2	145960000	145980000	2	145980000	146000000	4	213	198
D0	2	145960000	145980000	2	146000000	146020000	1	1	1
D0	2	145960000	145980000	2	146020000	146040000	1	2	2
D0	2	145960000	145980000	2	146040000	146060000	1	1	1
D0	2	145960000	145980000	2	146880000	146900000	1	1	1
D0	2	145980000	146000000	2	145980000	146000000	171	26106	1470
D0	2	145980000	146000000	2	146000000	146020000	12	275	256
D0	2	145980000	146000000	2	146020000	146040000	4	5	2
D0	2	145980000	146000000	2	146040000	146060000	1	1	1
D0	2	145980000	146000000	2	146060000	146080000	2	3	2
D0	2	145980000	146000000	2	146080000	146100000	1	1	1
D0	2	145980000	146000000	2	146100000	146120000	4	4	1
D0	2	145980000	146000000	2	146120000	146140000	2	2	1
D0	2	145980000	146000000	2	146140000	146160000	2	3	2
D0	2	145980000	146000000	2	146160000	146180000	2	2	1
D0	2	145980000	146000000	2	146200000	146220000	1	1	1
D0	2	145980000	146000000	2	146220000	146240000	2	2	1
D0	2	145980000	146000000	2	146280000	146300000	1	1	1
D0	2	145980000	146000000	2	146300000	146320000	3	3	1
D0	2	145980000	146000000	2	146320000	146340000	1	1	1
D0	2	145980000	146000000	2	146380000	146400000	1	1	1
D0	2	145980000	146000000	2	146400000	146420000	3	3	1
D0	2	145980000	146000000	2	146420000	146440000	1	2	2
D0	2	145980000	146000000	2	146520000	146540000	2	3	2
D0	2	145980000	146000000	2	146600000	146620000	1	2	2
D0	2	145980000	146000000	2	146620000	146640000	3	4	2
D0	2	145980000	146000000	2	146660000	146680000	1	1	1
D0	2	145980000	146000000	2	146720000	146740000	1	1	1
D0	2	145980000	146000000	2	146740000	146760000	1	2	2
D0	2	145980000	146000000	2	146760000	146780000	4	4	1
D0	2	145980000	146000000	2	146780000	146800000	1	1	1
D0	2	145980000	146000000	2	146820000	146840000	1	1	1
D0	2	145980000	146000000	2	146840000	146860000	1	2	2
D0	2	145980000	146000000	2	146900000	146920000	1	1	1
D0	2	145980000	146000000	2	146920000	146940000	1	1	1
D0	2	145980000	146000000	2	146940000	146960000	1	1	1
D0	2	145980000	146000000	2	146980000	147000000	1	1	1
D0	2	146000000	146020000	2	146000000	146020000	182	31395	2032
D0	2	146000000	146020000	2	146020000	146040000	16	122	102
D0	2	146000000	146020000	2	146040000	146060000	1	1	1
D0	2	146000000	146020000	2	146060000	146080000	1	1	1
D0	2	146000000	146020000	2	146080000	146100000	3	3	1
D0	2	146000000	146020000	2	146100000	146120000	1	1	1
D0	2	146000000	146020000	2	146120000	146140000	1	1	1
D0	2	146000000	146020000	2	146160000	146180000	2	3	2
D0	2	146000000	146020000	2	146180000	146200000	1	1	1
D0	2	146000000	146020000	2	146200000	146220000	1	1	1
D0	2	146000000	146020000	2	146240000	146260000	2	2	1
D0	2	146000000	146020000	2	146300000	146320000	1	1	1
D0	2	146000000	146020000	2	146320000	146340000	2	2	1
D0	2	146000000	146020000	2	146380000	146400000	1	1	1
D0	2	146000000	146020000	2	146400000	146420000	1	1	1
D0	2	146000000	146020000	2	146480000	146500000	4	4	1
D0	2	146000000	146020000	2	146500000	146520000	1	1	1
D0	2	146000000	146020000	2	146520000	146540000	1	1	1
D0	2	146000000	146020000	2	146540000	146560000	3	3	1
D0	2	146000000	146020000	2	146600000	146620000	1	2	2
D0	2	146000000	146020000	2	146660000	146680000	1	1	1
D0	2	146000000	146020000	2	146720000	146740000	2	2	1
D0	2	146000000	146020000	2	146780000	146800000	1	1	1
D0	2	146000000	146020000	2	146880000	146900000	1	1	1
D0	2	146000000	146020000	2	146960000	146980000	1	1	1
D0	2	146020000	146040000	2	146020000	146040000	308	43177	2453
D0	2	146020000	146040000	2	146040000	146060000	11	160	150
D0	2	146020000	146040000	2	146060000	146080000	3	3	1
D0	2	146020000	146040000	2	146080000	146100000	6	8	2
D0	2	146020000	146040000	2	146100000	146120000	1	2	2
D0	2	146020000	146040000	2	146120000	146140000	1	1	1
D0	2	146020000	146040000	2	146140000	146160000	2	3	2
D0	2	146020000	146040000	2	146160000	146180000	2	3	2
D0	2	146020000	146040000	2	146180000	146200000	1	2	2
D0	2	146020000	146040000	2	146200000	146220000	3	3	1
D0	2	146020000	146040000	2	146240000	146260000	3	4	2
D0	2	146020000	146040000	2	146260000	146280000	2	3	2
D0	2	146020000	146040000	2	146280000	146300000	1	1	1
D0	2	146020000	146040000	2	146300000	146320000	1	1	1
D0	2	146020000	146040000	2	146360000	146380000	1	1	1
D0	2	146020000	146040000	2	146440000	146460000	1	2	2
D0	2	146020000	146040000	2	146480000	146500000	1	1	1
D0	2	146020000	146040000	2	146500000	146520000	1	1	1
D0	2	146020000	146040000	2	146520000	146540000	1	1	1
D0	2	146020000	146040000	2	146540000	146560000	1	1	1
D0	2	146020000	146040000	2	146620000	146640000	1	1	1
D0	2	146020000	146040000	2	146720000	146740000	1	1	1
D0	2	146020000	146040000	2	146760000	146780000	2	2	1
D0	2	146020000	146040000	2	146780000	146800000	1	1	1
D0	2	146020000	146040000	2	146800000	146820000	1	1	1
D0	2	146020000	146040000	2	146860000	146880000	1	1	1
D0	2	146020000	146040000	2	146880000	146900000	1	1	1
D0	2	146020000	146040000	2	146900000	146920000	1	1	1
D0	2	146020000	146040000	2	146920000	146940000	1	1	1
D0	2	146020000	146040000	2	146960000	146980000	1	1	1
D0	2	146020000	146040000	2	146980000	147000000	1	1	1
D0	2	146020000	146040000	2	147000000	147020000	1	2	2
D0	2	146040000	146060000	2	146040000	146060000	186	29095	1394
D0	2	146040000	146060000	2	146060000	146080000	14	311	286
D0	2	146040000	146060000	2	146080000	146100000	3	3	1
D0	2	146040000	146060000	2	146100000	146120000	3	3	1
D0	2	146040000	146060000	2	146120000	146140000	5	5	1
D0	2	146040000	146060000	2	146140000	146160000	2	2	1
D0	2	146040000	146060000	2	146200000	146220000	1	1	1
D0	2	146040000	146060000	2	146220000	146240000	1	2	2
D0	2	146040000	146060000	2	146240000	146260000	1	1	1
D0	2	146040000	146060000	2	146280000	146300000	1	1	1
D0	2	146040000	146060000	2	146300000	146320000	1	1	1
D0	2	146040000	146060000	2	146320000	146340000	2	2	1
D0	2	146040000	146060000	2	146340000	146360000	1	1	1
D0	2	146040000	146060000	2	146420000	146440000	1	1	1
D0	2	146040000	146060000	2	146440000	146460000	1	1	1
D0	2	146040000	146060000	2	146460000	146480000	2	2	1
D0	2	146040000	146060000	2	146520000	146540000	2	2	1
D0	2	146040000	146060000	2	146540000	146560000	1	1	1
D0	2	146040000	146060000	2	146600000	146620000	1	1	1
D0	2	146040000	146060000	2	146620000	146640000	1	1	1
D0	2	146040000	146060000	2	146640000	146660000	2	2	1
D0	2	146040000	146060000	2	146720000	146740000	1	2	2
D0	2	146040000	146060000	2	146760000	146780000	1	1	1
D0	2	146040000	146060000	2	146780000	146800000	1	1	1
D0	2	146040000	146060000	2	146840000	146860000	1	2	2
D0	2	146040000	146060000	2	146860000	146880000	2	3	2
D0	2	146040000	146060000	2	146880000	146900000	1	1	1
D0	2	146040000	146060000	2	146920000	146940000	1	1	1
D0	2	146040000	146060000	2	146940000	146960000	1	1	1
D0	2	146040000	146060000	2	147000000	147020000	3	5	3
D0	2	146060000	146080000	2	146060000	146080000	147	23848	1636
D0	2	146060000	146080000	2	146080000	146100000	22	68	43
D0	2	146060000	146080000	2	146100000	146120000	1	1	1
D0	2	146060000	146080000	2	146120000	146140000	3	3	1
D0	2	146060000	146080000	2	146140000	146160000	3	3	1
D0	2	146060000	146080000	2	146160000	146180000	2	2	1
D0	2	146060000	146080000	2	146180000	146200000	3	3	1
D0	2	146060000	146080000	2	146240000	146260000	1	1	1
D0	2	146060000	146080000	2	146280000	146300000	2	2	1
D0	2	146060000	146080000	2	146300000	146320000	1	1	1
D0	2	146060000	146080000	2	146320000	146340000	2	2	1
D0	2	146060000	146080000	2	146360000	146380000	1	1	1
D0	2	146060000	146080000	2	146400000	146420000	2	5	3
D0	2	146060000	146080000	2	146420000	146440000	1	1	1
D0	2	146060000	146080000	2	146460000	146480000	1	1	1
D0	2	146060000	146080000	2	146500000	146520000	2	2	1
D0	2	146060000	146080000	2	146540000	146560000	2	3	2
D0	2	146060000	146080000	2	146560000	146580000	1	1	1
D0	2	146060000	146080000	2	146600000	146620000	2	2	1
D0	2	146060000	146080000	2	146640000	146660000	1	1	1
D0	2	146060000	146080000	2	146660000	146680000	2	2	1
D0	2	146060000	146080000	2	146780000	146800000	2	2	1
D0	2	146060000	146080000	2	146800000	146820000	2	2	1
D0	2	146060000	146080000	2	146920000	146940000	1	1	1
D0	2	146060000	146080000	2	146940000	146960000	2	2	1
D0	2	146080000	146100000	2	146080000	146100000	231	35544	2173
D0	2	146080000	146100000	2	146100000	146120000	20	185	157
D0	2	146080000	146100000	2	146120000	146140000	5	5	1
D0	2	146080000	146100000	2	146140000	146160000	1	1	1
D0	2	146080000	146100000	2	146160000	146180000	1	1	1
D0	2	146080000	146100000	2	146180000	146200000	1	1	1
D0	2	146080000	146100000	2	146200000	146220000	1	1	1
D0	2	146080000	146100000	2	146220000	146240000	2	2	1
D0	2	146080000	146100000	2	146280000	146300000	1	1	1
D0	2	146080000	146100000	2	146300000	146320000	1	1	1
D0	2	146080000	146100000	2	146320000	146340000	1	1	1
D0	2	146080000	146100000	2	146420000	146440000	1	1	1
D0	2	146080000	146100000	2	146440000	146460000	1	1	1
D0	2	146080000	146100000	2	146500000	146520000	2	3	2
D0	2	146080000	146100000	2	146520000	146540000	2	2	1
D0	2	146080000	146100000	2	146600000	146620000	1	1	1
D0	2	146080000	146100000	2	146620000	146640000	1	2	2
D0	2	146080000	146100000	2	146640000	146660000	3	3	1
D0	2	146080000	146100000	2	146660000	146680000	2	2	1
D0	2	146080000	146100000	2	146680000	146700000	1	1	1
D0	2	146080000	146100000	2	146720000	146740000	1	1	1
D0	2	146080000	146100000	2	146740000	146760000	1	1	1
D0	2	146080000	146100000	2	146760000	146780000	1	1	1
D0	2	146080000	146100000	2	146780000	146800000	1	1	1
D0	2	146080000	146100000	2	146820000	146840000	1	1	1
D0	2	146080000	146100000	2	146840000	146860000	1	1	1
D0	2	146080000	146100000	2	146860000	146880000	1	1	1
D0	2	146080000	146100000	2	146880000	146900000	3	3	1
D0	2	146080000	146100000	2	146920000	146940000	1	1	1
D0	2	146080000	146100000	2	146940000	146960000	2	2	1
D0	2	146080000	146100000	2	146960000	146980000	1	1	1
D0	2	146080000	146100000	2	146980000	147000000	3	3	1
D0	2	146080000	146100000	2	147000000	147020000	1	1	1
D0	2	146100000	146120000	2	146100000	146120000	200	33048	1754
D0	2	146100000	146120000	2	146120000	146140000	12	65	52
D0	2	146100000	146120000	2	146140000	146160000	3	3	1
D0	2	146100000	146120000	2	146180000	146200000	1	2	2
D0	2	146100000	146120000	2	146200000	146220000	2	2	1
D0	2	146100000	146120000	2	146220000	146240000	2	2	1
D0	2	146100000	146120000	2	146240000	146260000	2	2	1
D0	2	146100000	146120000	2	146320000	146340000	1	1	1
D0	2	146100000	146120000	2	146360000	146380000	3	3	1
D0	2	146100000	146120000	2	146400000	146420000	2	2	1
D0	2	146100000	146120000	2	146420000	146440000	1	1	1
D0	2	146100000	146120000	2	146440000	146460000	2	2	1
D0	2	146100000	146120000	2	146460000	146480000	1	1	1
D0	2	146100000	146120000	2	146480000	146500000	1	1	1
D0	2	146100000	146120000	2	146520000	146540000	1	1	1
D0	2	146100000	146120000	2	146580000	146600000	1	1	1
D0	2	146100000	146120000	2	146600000	146620000	1	1	1
D0	2	146100000	146120000	2	146660000	146680000	1	1	1
D0	2	146100000	146120000	2	146680000	146700000	1	2	2
D0	2	146100000	146120000	2	146720000	146740000	1	1	1
D0	2	146100000	146120000	2	146760000	146780000	1	1	1
D0	2	146100000	146120000	2	146780000	146800000	1	2	2
D0	2	146100000	146120000	2	146800000	146820000	1	2	2
D0	2	146100000	146120000	2	146840000	146860000	1	1	1
D0	2	146100000	146120000	2	146880000	146900000	1	1	1
D0	2	146100000	146120000	2	146920000	146940000	1	1	1
D0	2	146100000	146120000	2	146960000	146980000	1	2	2
D0	2	146100000	146120000	2	146980000	147000000	1	1	1
D0	2	146120000	146140000	2	146120000	146140000	181	27169	1616
D0	2	146120000	146140000	2	146140000	146160000	23	282	245
D0	2	146120000	146140000	2	146160000	146180000	3	3	1
D0	2	146120000	146140000	2	146180000	146200000	2	4	2
D0	2	146120000	146140000	2	146220000	146240000	2	2	1
D0	2	146120000	146140000	2	146260000	146280000	1	1	1
D0	2	146120000	146140000	2	146300000	146320000	3	3	1
D0	2	146120000	146140000	2	146320000	146340000	2	2	1
D0	2	146120000	146140000	2	146340000	146360000	2	2	1
D0	2	146120000	146140000	2	146360000	146380000	1	1	1
D0	2	146120000	146140000	2	146400000	146420000	1	1	1
D0	2	146120000	146140000	2	146420000	146440000	1	1	1
D0	2	146120000	146140000	2	146460000	146480000	1	1	1
D0	2	146120000	146140000	2	146480000	146500000	1	1	1
D0	2	146120000	146140000	2	146560000	146580000	2	2	1
D0	2	146120000	146140000	2	146580000	146600000	1	1	1
D0	2	146120000	146140000	2	146680000	146700000	1	1	1
D0	2	146120000	146140000	2	146720000	146740000	3	3	1
D0	2	146120000	146140000	2	146780000	146800000	1	1	1
D0	2	146120000	146140000	2	146840000	146860000	1	1	1
D0	2	146120000	146140000	2	146860000	146880000	1	1	1
D0	2	146120000	146140000	2	146880000	146900000	1	1	1
D0	2	146120000	146140000	2	146960000	146980000	2	2	1
D0	2	146120000	146140000	2	146980000	147000000	1	1	1
D0	2	146120000	146140000	2	147000000	147020000	1	1	1
D0	2	146140000	146160000	2	146140000	146160000	192	38503	1722
D0	2	146140000	146160000	2	146160000	146180000	25	215	183
D0	2	146140000	146160000	2	146180000	146200000	3	3	1
D0	2	146140000	146160000	2	146220000	146240000	1	1	1
D0	2	146140000	146160000	2	146280000	146300000	2	2	1
D0	2	146140000	146160000	2	146320000	146340000	1	1	1
D0	2	146140000	146160000	2	146340000	146360000	2	2	1
D0	2	146140000	146160000	2	146380000	146400000	2	2	1
D0	2	146140000	146160000	2	146460000	146480000	1	1	1
D0	2	146140000	146160000	2	146480000	146500000	1	1	1
D0	2	146140000	146160000	2	146500000	146520000	2	2	1
D0	2	146140000	146160000	2	146520000	146540000	2	2	1
D0	2	146140000	146160000	2	146620000	146640000	1	1	1
D0	2	146140000	146160000	2	146640000	146660000	3	4	2
D0	2	146140000	146160000	2	146660000	146680000	1	2	2
D0	2	146140000	146160000	2	146680000	146700000	1	1	1
D0	2	146140000	146160000	2	146700000	146720000	1	1	1
D0	2	146140000	146160000	2	146780000	146800000	2	2	1
D0	2	146140000	146160000	2	146800000	146820000	1	2	2
D0	2	146140000	146160000	2	146820000	146840000	1	1	1
D0	2	146140000	146160000	2	146840000	146860000	2	2	1
D0	2	146140000	146160000	2	146920000	146940000	1	1	1
D0	2	146140000	146160000	2	146960000	146980000	1	1	1
D0	2	146140000	146160000	2	146980000	147000000	1	1	1
D0	2	146160000	146180000	2	146160000	146180000	259	39032	1746
D0	2	146160000	146180000	2	146180000	146200000	13	148	134
D0	2	146160000	146180000	2	146200000	146220000	2	2	1
D0	2	146160000	146180000	2	146220000	146240000	1	1	1
D0	2	146160000	146180000	2	146240000	146260000	1	1	1
D0	2	146160000	146180000	2	146260000	146280000	2	2	1
D0	2	146160000	146180000	2	146340000	146360000	1	1	1
D0	2	146160000	146180000	2	146380000	146400000	2	2	1
D0	2	146160000	146180000	2	146400000	146420000	3	3	1
D0	2	146160000	146180000	2	146420000	146440000	2	2	1
D0	2	146160000	146180000	2	146460000	146480000	1	1	1
D0	2	146160000	146180000	2	146500000	146520000	1	1	1
D0	2	146160000	146180000	2	146520000	146540000	3	5	2
D0	2	146160000	146180000	2	146540000	146560000	1	2	2
D0	2	146160000	146180000	2	146560000	146580000	2	2	1
D0	2	146160000	146180000	2	146600000	146620000	1	1	1
D0	2	146160000	146180000	2	146680000	146700000	1	3	3
D0	2	146160000	146180000	2	146700000	146720000	1	1	1
D0	2	146160000	146180000	2	146780000	146800000	1	1	1
D0	2	146160000	146180000	2	146800000	146820000	1	1	1
D0	2	146160000	146180000	2	146820000	146840000	1	1	1
D0	2	146160000	146180000	2	146840000	146860000	2	3	2
D0	2	146160000	146180000	2	146860000	146880000	3	3	1
D0	2	146160000	146180000	2	146920000	146940000	1	1	1
D0	2	146160000	146180000	2	146940000	146960000	1	1	1
D0	2	146160000	146180000	2	146980000	147000000	1	1	1
D0	2	146160000	146180000	2	147000000	147020000	1	2	2
D0	2	146180000	146200000	2	146180000	146200000	164	21970	1478
D0	2	146180000	146200000	2	146200000	146220000	12	69	54
D0	2	146180000	146200000	2	146240000	146260000	2	2	1
D0	2	146180000	146200000	2	146260000	146280000	1	1	1
D0	2	146180000	146200000	2	146280000	146300000	2	2	1
D0	2	146180000	146200000	2	146300000	146320000	3	3	1
D0	2	146180000	146200000	2	146320000	146340000	1	1	1
D0	2	146180000	146200000	2	146340000	146360000	1	1	1
D0	2	146180000	146200000	2	146380000	146400000	1	1	1
D0	2	146180000	146200000	2	146400000	146420000	2	2	1
D0	2	146180000	146200000	2	146420000	146440000	3	3	1
D0	2	146180000	146200000	2	146460000	146480000	1	1	1
D0	2	146180000	146200000	2	146500000	146520000	1	1	1
D0	2	146180000	146200000	2	146520000	146540000	2	2	1
D0	2	146180000	146200000	2	146600000	146620000	1	2	2
D0	2	146180000	146200000	2	146640000	146660000	1	1	1
D0	2	146180000	146200000	2	146660000	146680000	1	1	1
D0	2	146180000	146200000	2	146680000	146700000	1	1	1
D0	2	146180000	146200000	2	146700000	146720000	1	1	1
D0	2	146180000	146200000	2	146840000	146860000	1	1	1
D0	2	146180000	146200000	2	146880000	146900000	1	1	1
D0	2	146180000	146200000	2	147000000	147020000	1	1	1
D0	2	146200000	146220000	2	146200000	146220000	212	33074	1676
D0	2	146200000	146220000	2	146220000	146240000	15	75	60
D0	2	146200000	146220000	2	146240000	146260000	4	4	1
D0	2	146200000	146220000	2	146260000	146280000	2	2	1
D0	2	146200000	146220000	2	146280000	146300000	1	1	1
D0	2	146200000	146220000	2	146300000	146320000	1	2	2
D0	2	146200000	146220000	2	146360000	146380000	3	4	2
D0	2	146200000	146220000	2	146380000	146400000	1	1	1
D0	2	146200000	146220000	2	146400000	146420000	3	3	1
D0	2	146200000	146220000	2	146420000	146440000	4	5	2
D0	2	146200000	146220000	2	146440000	146460000	1	1	1
D0	2	146200000	146220000	2	146460000	146480000	2	2	1
D0	2	146200000	146220000	2	146480000	146500000	3	3	1
D0	2	146200000	146220000	2	146500000	146520000	1	1	1
D0	2	146200000	146220000	2	146520000	146540000	2	3	2
D0	2	146200000	146220000	2	146600000	146620000	1	1	1
D0	2	146200000	146220000	2	146620000	146640000	1	1	1
D0	2	146200000	146220000	2	146640000	146660000	1	1	1
D0	2	146200000	146220000	2	146680000	146700000	1	1	1
D0	2	146200000	146220000	2	146740000	146760000	1	1	1
D0	2	146200000	146220000	2	146760000	146780000	1	1	1
D0	2	146200000	146220000	2	146800000	146820000	1	1	1
D0	2	146200000	146220000	2	146860000	146880000	1	1	1
D0	2	146200000	146220000	2	146900000	146920000	1	1	1
D0	2	146200000	146220000	2	146920000	146940000	1	1	1
D0	2	146200000	146220000	2	147000000	147020000	1	1	1
D0	2	146220000	146240000	2	146220000	146240000	161	20173	2092
D0	2	146220000	146240000	2	146240000	146260000	8	77	63
D0	2	146220000	146240000	2	146260000	146280000	2	2	1
D0	2	146220000	146240000	2	146280000	146300000	1	1	1
D0	2	146220000	146240000	2	146300000	146320000	1	1	1
D0	2	146220000	146240000	2	146340000	146360000	1	1	1
D0	2	146220000	146240000	2	146380000	146400000	1	1	1
D0	2	146220000	146240000	2	146440000	146460000	1	1	1
D0	2	146220000	146240000	2	146460000	146480000	3	5	2
D0	2	146220000	146240000	2	146500000	146520000	1	1	1
D0	2	146220000	146240000	2	146520000	146540000	2	2	1
D0	2	146220000	146240000	2	146540000	146560000	1	1	1
D0	2	146220000	146240000	2	146560000	146580000	1	1	1
D0	2	146220000	146240000	2	146580000	146600000	2	2	1
D0	2	146220000	146240000	2	146660000	146680000	2	2	1
D0	2	146220000	146240000	2	146820000	146840000	1	1	1
D0	2	146220000	146240000	2	146840000	146860000	2	2	1
D0	2	146220000	146240000	2	146960000	146980000	2	2	1
D0	2	146220000	146240000	2	146980000	147000000	1	1	1
D0	2	146220000	146240000	2	147000000	147020000	1	1	1
D0	2	146240000	146260000	2	146240000	146260000	124	24038	1875
D0	2	146240000	146260000	2	146260000	146280000	9	25	15
D0	2	146240000	146260000	2	146280000	146300000	5	5	1
D0	2	146240000	146260000	2	146300000	146320000	2	2	1
D0	2	146240000	146260000	2	146320000	146340000	3	3	1
D0	2	146240000	146260000	2	146340000	146360000	1	1	1
D0	2	146240000	146260000	2	146460000	146480000	1	1	1
D0	2	146240000	146260000	2	146480000	146500000	1	1	1
D0	2	146240000	146260000	2	146500000	146520000	1	1	1
D0	2	146240000	146260000	2	146540000	146560000	1	1	1
D0	2	146240000	146260000	2	146580000	146600000	1	2	2
D0	2	146240000	146260000	2	146600000	146620000	2	2	1
D0	2	146240000	146260000	2	146620000	146640000	1	1	1
D0	2	146240000	146260000	2	146680000	146700000	1	1	1
D0	2	146240000	146260000	2	146780000	146800000	1	1	1
D0	2	146240000	146260000	2	146800000	146820000	1	1	1
D0	2	146240000	146260000	2	146820000	146840000	1	1	1
D0	2	146240000	146260000	2	146880000	146900000	1	1	1
D0	2	146240000	146260000	2	146900000	146920000	1	3	3
D0	2	146240000	146260000	2	146960000	146980000	3	3	1
D0	2	146240000	146260000	2	146980000	147000000	1	1	1
D0	2	146260000	146280000	2	146260000	146280000	139	21692	2040
D0	2	146260000	146280000	2	146280000	146300000	8	12	3
D0	2	146260000	146280000	2	146300000	146320000	3	4	2
D0	2	146260000	146280000	2	146320000	146340000	1	1	1
D0	2	146260000	146280000	2	146340000	146360000	3	3	1
D0	2	146260000	146280000	2	146380000	146400000	1	1	1
D0	2	146260000	146280000	2	146480000	146500000	1	1	1
D0	2	146260000	146280000	2	146500000	146520000	2	2	1
D0	2	146260000	146280000	2	146520000	146540000	1	1	1
D0	2	146260000	146280000	2	146540000	146560000	1	1	1
D0	2	146260000	146280000	2	146600000	146620000	1	2	2
D0	2	146260000	146280000	2	146640000	146660000	2	2	1
D0	2	146260000	146280000	2	146660000	146680000	1	1	1
D0	2	146260000	146280000	2	146760000	146780000	1	1	1
D0	2	146260000	146280000	2	146800000	146820000	1	1	1
D0	2	146260000	146280000	2	146820000	146840000	1	1	1
D0	2	146260000	146280000	2	146840000	146860000	1	2	2
D0	2	146260000	146280000	2	146860000	146880000	1	2	2
D0	2	146260000	146280000	2	146900000	146920000	1	1	1
D0	2	146260000	146280000	2	146980000	147000000	1	1	1
D0	2	146280000	146300000	2	146280000	146300000	210	30536	2768
D0	2	146280000	146300000	2	146300000	146320000	14	48	29
D0	2	146280000	146300000	2	146320000	146340000	4	4	1
D0	2	146280000	146300000	2	146340000	146360000	1	1	1
D0	2	146280000	146300000	2	146380000	146400000	2	2	1
D0	2	146280000	146300000	2	146400000	146420000	1	1	1
D0	2	146280000	146300000	2	146420000	146440000	1	2	2
D0	2	146280000	146300000	2	146440000	146460000	1	1	1
D0	2	146280000	146300000	2	146460000	146480000	1	1	1
D0	2	146280000	146300000	2	146480000	146500000	1	1	1
D0	2	146280000	146300000	2	146500000	146520000	1	1	1
D0	2	146280000	146300000	2	146540000	146560000	3	4	2
D0	2	146280000	146300000	2	146600000	146620000	1	1	1
D0	2	146280000	146300000	2	146620000	146640000	1	1	1
D0	2	146280000	146300000	2	146640000	146660000	2	4	2
D0	2	146280000	146300000	2	146720000	146740000	3	5	3
D0	2	146280000	146300000	2	146740000	146760000	1	1	1
D0	2	146280000	146300000	2	146780000	146800000	1	1	1
D0	2	146280000	146300000	2	146900000	146920000	1	1	1
D0	2	146280000	146300000	2	146920000	146940000	2	2	1
D0	2	146280000	146300000	2	146960000	146980000	3	3	1
D0	2	146280000	146300000	2	146980000	147000000	3	5	2
D0	2	146300000	146320000	2	146300000	146320000	170	29656	1811
D0	2	146300000	146320000	2	146320000	146340000	22	208	185
D0	2	146300000	146320000	2	146340000	146360000	4	5	2
D0	2	146300000	146320000	2	146380000	146400000	2	2	1
D0	2	146300000	146320000	2	146440000	146460000	3	3	1
D0	2	146300000	146320000	2	146460000	146480000	1	1	1
D0	2	146300000	146320000	2	146480000	146500000	1	1	1
D0	2	146300000	146320000	2	146520000	146540000	1	1	1
D0	2	146300000	146320000	2	146680000	146700000	1	1	1
D0	2	146300000	146320000	2	146760000	146780000	1	1	1
D0	2	146300000	146320000	2	146800000	146820000	1	1	1
D0	2	146300000	146320000	2	146820000	146840000	2	2	1
D0	2	146300000	146320000	2	146880000	146900000	1	1	1
D0	2	146300000	146320000	2	146900000	146920000	1	1	1
D0	2	146300000	146320000	2	146960000	146980000	1	1	1
D0	2	146320000	146340000	2	146320000	146340000	275	38726	1363
D0	2	146320000	146340000	2	146340000	146360000	14	78	62
D0	2	146320000	146340000	2	146360000	146380000	2	2	1
D0	2	146320000	146340000	2	146380000	146400000	2	3	2
D0	2	146320000	146340000	2	146400000	146420000	1	2	2
D0	2	146320000	146340000	2	146420000	146440000	1	2	2
D0	2	146320000	146340000	2	146440000	146460000	3	3	1
D0	2	146320000	146340000	2	146460000	146480000	1	1	1
D0	2	146320000	146340000	2	146480000	146500000	3	3	1
D0	2	146320000	146340000	2	146500000	146520000	5	5	1
D0	2	146320000	146340000	2	146520000	146540000	2	2	1
D0	2	146320000	146340000	2	146540000	146560000	1	1	1
D0	2	146320000	146340000	2	146580000	146600000	2	2	1
D0	2	146320000	146340000	2	146640000	146660000	5	5	1
D0	2	146320000	146340000	2	146680000	146700000	1	2	2
D0	2	146320000	146340000	2	146720000	146740000	1	1	1
D0	2	146320000	146340000	2	146760000	146780000	2	2	1
D0	2	146320000	146340000	2	146840000	146860000	1	1	1
D0	2	146320000	146340000	2	146900000	146920000	1	1	1
D0	2	146320000	146340000	2	146920000	146940000	1	2	2
D0	2	146320000	146340000	2	146940000	146960000	1	1	1
D0	2	146320000	146340000	2	146980000	147000000	1	1	1
D0	2	146320000	146340000	2	147000000	147020000	1	1	1
D0	2	146340000	146360000	2	146340000	146360000	173	27679	2227
D0	2	146340000	146360000	2	146360000	146380000	10	86	61
D0	2	146340000	146360000	2	146380000	146400000	4	4	1
D0	2	146340000	146360000	2	146420000	146440000	1	2	2
D0	2	146340000	146360000	2	146460000	146480000	6	8	2
D0	2	146340000	146360000	2	146480000	146500000	1	2	2
D0	2	146340000	146360000	2	146520000	146540000	2	2	1
D0	2	146340000	146360000	2	146580000	146600000	2	2	1
D0	2	146340000	146360000	2	146600000	146620000	2	2	1
D0	2	146340000	146360000	2	146620000	146640000	1	2	2
D0	2	146340000	146360000	2	146640000	146660000	1	1	1
D0	2	146340000	146360000	2	146700000	146720000	1	2	2
D0	2	146340000	146360000	2	146740000	146760000	1	1	1
D0	2	146340000	146360000	2	146760000	146780000	2	2	1
D0	2	146340000	146360000	2	146820000	146840000	1	1	1
D0	2	146340000	146360000	2	146880000	146900000	1	1	1
D0	2	146340000	146360000	2	146920000	146940000	1	1	1
D0	2	146340000	146360000	2	147000000	147020000	1	1	1
D0	2	146360000	146380000	2	146360000	146380000	118	22485	1708
D0	2	146360000	146380000	2	146380000	146400000	17	48	24
D0	2	146360000	146380000	2	146400000	146420000	6	6	1
D0	2	146360000	146380000	2	146420000	146440000	3	6	4
D0	2	146360000	146380000	2	146440000	146460000	1	1	1
D0	2	146360000	146380000	2	146460000	146480000	1	1	1
D0	2	146360000	146380000	2	146480000	146500000	1	2	2
D0	2	146360000	146380000	2	146540000	146560000	3	3	1
D0	2	146360000	146380000	2	146560000	146580000	2	2	1
D0	2	146360000	146380000	2	146580000	146600000	1	1	1
D0	2	146360000	146380000	2	146600000	146620000	3	4	2
D0	2	146360000	146380000	2	146620000	146640000	1	1	1
D0	2	146360000	146380000	2	146720000	146740000	1	1	1
D0	2	146360000	146380000	2	146740000	146760000	1	1	1
D0	2	146360000	146380000	2	146840000	146860000	1	1	1
D0	2	146360000	146380000	2	146880000	146900000	1	1	1
D0	2	146360000	146380000	2	146940000	146960000	1	1	1
D0	2	146380000	146400000	2	146380000	146400000	197	25170	2215
D0	2	146380000	146400000	2	146400000	146420000	11	51	39
D0	2	146380000	146400000	2	146420000	146440000	2	2	1
D0	2	146380000	146400000	2	146440000	146460000	1	1	1
D0	2	146380000	146400000	2	146480000	146500000	2	2	1
D0	2	146380000	146400000	2	146520000	146540000	1	1	1
D0	2	146380000	146400000	2	146540000	146560000	1	1	1
D0	2	146380000	146400000	2	146560000	146580000	1	1	1
D0	2	146380000	146400000	2	146640000	146660000	1	1	1
D0	2	146380000	146400000	2	146740000	146760000	1	1	1
D0	2	146380000	146400000	2	146760000	146780000	3	5	2
D0	2	146380000	146400000	2	146780000	146800000	2	2	1
D0	2	146380000	146400000	2	146820000	146840000	1	1	1
D0	2	146380000	146400000	2	146880000	146900000	1	1	1
D0	2	146380000	146400000	2	146900000	146920000	2	2	1
D0	2	146380000	146400000	2	146920000	146940000	1	1	1
D0	2	146380000	146400000	2	146940000	146960000	1	1	1
D0	2	146380000	146400000	2	147000000	147020000	1	1	1
D0	2	146400000	146420000	2	146400000	146420000	196	27931	1593
D0	2	146400000	146420000	2	146420000	146440000	17	79	56
D0	2	146400000	146420000	2	146440000	146460000	4	5	2
D0	2	146400000	146420000	2	146460000	146480000	3	3	1
D0	2	146400000	146420000	2	146480000	146500000	2	2	1
D0	2	146400000	146420000	2	146520000	146540000	3	3	1
D0	2	146400000	146420000	2	146540000	146560000	2	2	1
D0	2	146400000	146420000	2	146620000	146640000	1	1	1
D0	2	146400000	146420000	2	146680000	146700000	1	1	1
D0	2	146400000	146420000	2	146760000	146780000	1	1	1
D0	2	146400000	146420000	2	146800000	146820000	1	2	2
D0	2	146400000	146420000	2	146920000	146940000	2	2	1
D0	2	146400000	146420000	2	146960000	146980000	1	1	1
D0	2	146400000	146420000	2	146980000	147000000	2	2	1
D0	2	146400000	146420000	2	147000000	147020000	2	3	2
D0	2	146420000	146440000	2	146420000	146440000	214	27737	1732
D0	2	146420000	146440000	2	146440000	146460000	15	54	39
D0	2	146420000	146440000	2	146460000	146480000	2	2	1
D0	2	146420000	146440000	2	146480000	146500000	2	2	1
D0	2	146420000	146440000	2	146500000	146520000	1	1	1
D0	2	146420000	146440000	2	146560000	146580000	1	1	1
D0	2	146420000	146440000	2	146580000	146600000	3	3	1
D0	2	146420000	146440000	2	146600000	146620000	1	1	1
D0	2	146420000	146440000	2	146640000	146660000	2	2	1
D0	2	146420000	146440000	2	146660000	146680000	3	3	1
D0	2	146420000	146440000	2	146680000	146700000	2	2	1
D0	2	146420000	146440000	2	146780000	146800000	1	1	1
D0	2	146420000	146440000	2	146880000	146900000	1	1	1
D0	2	146420000	146440000	2	146900000	146920000	1	1	1
D0	2	146420000	146440000	2	146920000	146940000	2	2	1
D0	2	146420000	146440000	2	146960000	146980000	2	2	1
D0	2	146420000	146440000	2	146980000	147000000	1	1	1
D0	2	146420000	146440000	2	147000000	147020000	1	1	1
D0	2	146440000	146460000	2	146440000	146460000	232	37485	2279
D0	2	146440000	146460000	2	146460000	146480000	14	98	80
D0	2	146440000	146460000	2	146480000	146500000	5	5	1
D0	2	146440000	146460000	2	146500000	146520000	1	1	1
D0	2	146440000	146460000	2	146520000	146540000	1	1	1
D0	2	146440000	146460000	2	146540000	146560000	4	4	1
D0	2	146440000	146460000	2	146560000	146580000	1	1	1
D0	2	146440000	146460000	2	146580000	146600000	1	1	1
D0	2	146440000	146460000	2	146640000	146660000	1	1	1
D0	2	146440000	146460000	2	146660000	146680000	2	2	1
D0	2	146440000	146460000	2	146740000	146760000	1	1	1
D0	2	146440000	146460000	2	146780000	146800000	2	2	1
D0	2	146440000	146460000	2	146820000	146840000	1	1	1
D0	2	146440000	146460000	2	146860000	146880000	1	2	2
D0	2	146440000	146460000	2	146880000	146900000	1	1	1
D0	2	146440000	146460000	2	146900000	146920000	1	1	1
D0	2	146440000	146460000	2	146940000	146960000	1	1	1
D0	2	146440000	146460000	2	146980000	147000000	1	1	1
D0	2	146460000	146480000	2	146460000	146480000	215	29665	2301
D0	2	146460000	146480000	2	146480000	146500000	17	45	20
D0	2	146460000	146480000	2	146520000	146540000	5	5	1
D0	2	146460000	146480000	2	146540000	146560000	3	3	1
D0	2	146460000	146480000	2	146720000	146740000	1	1	1
D0	2	146460000	146480000	2	146780000	146800000	1	2	2
D0	2	146460000	146480000	2	146820000	146840000	1	1	1
D0	2	146460000	146480000	2	146860000	146880000	1	1	1
D0	2	146460000	146480000	2	146880000	146900000	1	1	1
D0	2	146460000	146480000	2	146900000	146920000	2	2	1
D0	2	146460000	146480000	2	146940000	146960000	2	2	1
D0	2	146460000	146480000	2	146980000	147000000	2	2	1
D0	2	146480000	146500000	2	146480000	146500000	207	30576	1939
D0	2	146480000	146500000	2	146500000	146520000	14	35	20
D0	2	146480000	146500000	2	146520000	146540000	3	4	2
D0	2	146480000	146500000	2	146540000	146560000	1	2	2
D0	2	146480000	146500000	2	146560000	146580000	1	1	1
D0	2	146480000	146500000	2	146580000	146600000	1	2	2
D0	2	146480000	146500000	2	146600000	146620000	2	2	1
D0	2	146480000	146500000	2	146640000	146660000	1	1	1
D0	2	146480000	146500000	2	146660000	146680000	2	2	1
D0	2	146480000	146500000	2	146680000	146700000	3	4	2
D0	2	146480000	146500000	2	146720000	146740000	1	1	1
D0	2	146480000	146500000	2	146740000	146760000	2	2	1
D0	2	146480000	146500000	2	146760000	146780000	1	1	1
D0	2	146480000	146500000	2	146800000	146820000	1	1	1
D0	2	146480000	146500000	2	146820000	146840000	1	1	1
D0	2	146480000	146500000	2	146880000	146900000	3	3	1
D0	2	146480000	146500000	2	146940000	146960000	1	1	1
D0	2	146480000	146500000	2	146960000	146980000	1	1	1
D0	2	146480000	146500000	2	147000000	147020000	1	1	1
D0	2	146500000	146520000	2	146500000	146520000	153	28788	1868
D0	2	146500000	146520000	2	146520000	146540000	18	145	122
D0	2	146500000	146520000	2	146540000	146560000	1	2	2
D0	2	146500000	146520000	2	146560000	146580000	1	1	1
D0	2	146500000	146520000	2	146580000	146600000	1	2	2
D0	2	146500000	146520000	2	146620000	146640000	1	1	1
D0	2	146500000	146520000	2	146660000	146680000	1	1	1
D0	2	146500000	146520000	2	146680000	146700000	1	1	1
D0	2	146500000	146520000	2	146720000	146740000	1	1	1
D0	2	146500000	146520000	2	146740000	146760000	1	1	1
D0	2	146500000	146520000	2	146820000	146840000	1	1	1
D0	2	146500000	146520000	2	146840000	146860000	2	2	1
D0	2	146500000	146520000	2	146880000	146900000	2	4	2
D0	2	146500000	146520000	2	146920000	146940000	1	1	1
D0	2	146500000	146520000	2	146960000	146980000	1	1	1
D0	2	146520000	146540000	2	146520000	146540000	201	32432	1649
D0	2	146520000	146540000	2	146540000	146560000	7	58	51
D0	2	146520000	146540000	2	146560000	146580000	3	3	1
D0	2	146520000	146540000	2	146580000	146600000	4	4	1
D0	2	146520000	146540000	2	146600000	146620000	1	1	1
D0	2	146520000	146540000	2	146620000	146640000	2	2	1
D0	2	146520000	146540000	2	146700000	146720000	1	1	1
D0	2	146520000	146540000	2	146740000	146760000	2	2	1
D0	2	146520000	146540000	2	146780000	146800000	1	1	1
D0	2	146520000	146540000	2	146800000	146820000	3	3	1
D0	2	146520000	146540000	2	146820000	146840000	1	1	1
D0	2	146520000	146540000	2	146840000	146860000	3	4	2
D0	2	146520000	146540000	2	146880000	146900000	1	1	1
D0	2	146520000	146540000	2	146900000	146920000	3	3	1
D0	2	146520000	146540000	2	146920000	146940000	1	1	1
D0	2	146520000	146540000	2	146960000	146980000	3	3	1
D0	2	146520000	146540000	2	146980000	147000000	1	1	1
D0	2	146520000	146540000	2	147000000	147020000	1	1	1
D0	2	146540000	146560000	2	146540000	146560000	117	20203	1792
D0	2	146540000	146560000	2	146560000	146580000	19	85	56
D0	2	146540000	146560000	2	146580000	146600000	1	1	1
D0	2	146540000	146560000	2	146600000	146620000	5	5	1
D0	2	146540000	146560000	2	146620000	146640000	1	1	1
D0	2	146540000	146560000	2	146660000	146680000	1	2	2
D0	2	146540000	146560000	2	146680000	146700000	3	3	1
D0	2	146540000	146560000	2	146700000	146720000	2	2	1
D0	2	146540000	146560000	2	146720000	146740000	2	2	1
D0	2	146540000	146560000	2	146740000	146760000	3	3	1
D0	2	146540000	146560000	2	146760000	146780000	1	1	1
D0	2	146540000	146560000	2	146840000	146860000	2	2	1
D0	2	146540000	146560000	2	146900000	146920000	1	1	1
D0	2	146540000	146560000	2	146920000	146940000	1	1	1
D0	2	146540000	146560000	2	146980000	147000000	1	1	1
D0	2	146540000	146560000	2	147000000	147020000	1	1	1
D0	2	146560000	146580000	2	146560000	146580000	187	28667	1726
D0	2	146560000	146580000	2	146580000	146600000	18	37	12
D0	2	146560000	146580000	2	146600000	146620000	4	5	2
D0	2	146560000	146580000	2	146640000	146660000	2	2	1
D0	2	146560000	146580000	2	146660000	146680000	1	1	1
D0	2	146560000	146580000	2	146680000	146700000	1	1	1
D0	2	146560000	146580000	2	146700000	146720000	1	1	1
D0	2	146560000	146580000	2	146760000	146780000	1	1	1
D0	2	146560000	146580000	2	146780000	146800000	2	2	1
D0	2	146560000	146580000	2	146800000	146820000	1	1	1
D0	2	146560000	146580000	2	146820000	146840000	2	2	1
D0	2	146560000	146580000	2	146860000	146880000	2	2	1
D0	2	146560000	146580000	2	146880000	146900000	1	1	1
D0	2	146560000	146580000	2	146960000	146980000	1	1	1
D0	2	146560000	146580000	2	146980000	147000000	1	1	1
D0	2	146560000	146580000	2	147000000	147020000	1	1	1
D0	2	146580000	146600000	2	146580000	146600000	200	27876	1622
D0	2	146580000	146600000	2	146600000	146620000	16	84	57
D0	2	146580000	146600000	2	146640000	146660000	1	2	2
D0	2	146580000	146600000	2	146660000	146680000	2	2	1
D0	2	146580000	146600000	2	146680000	146700000	2	2	1
D0	2	146580000	146600000	2	146720000	146740000	3	3	1
D0	2	146580000	146600000	2	146740000	146760000	1	1	1
D0	2	146580000	146600000	2	146800000	146820000	2	2	1
D0	2	146580000	146600000	2	146820000	146840000	1	1	1
D0	2	146580000	146600000	2	146880000	146900000	2	2	1
D0	2	146580000	146600000	2	146900000	146920000	2	2	1
D0	2	146580000	146600000	2	146920000	146940000	1	2	2
D0	2	146580000	146600000	2	146940000	146960000	1	1	1
D0	2	146580000	146600000	2	146960000	146980000	3	3	1
D0	2	146580000	146600000	2	146980000	147000000	2	2	1
D0	2	146580000	146600000	2	147000000	147020000	1	1	1
D0	2	146600000	146620000	2	146600000	146620000	242	34001	1998
D0	2	146600000	146620000	2	146620000	146640000	20	55	33
D0	2	146600000	146620000	2	146640000	146660000	3	3	1
D0	2	146600000	146620000	2	146660000	146680000	6	8	3
D0	2	146600000	146620000	2	146680000	146700000	4	4	1
D0	2	146600000	146620000	2	146700000	146720000	1	1	1
D0	2	146600000	146620000	2	146720000	146740000	2	3	2
D0	2	146600000	146620000	2	146760000	146780000	1	1	1
D0	2	146600000	146620000	2	146780000	146800000	2	3	2
D0	2	146600000	146620000	2	146800000	146820000	1	1	1
D0	2	146600000	146620000	2	146840000	146860000	1	1	1
D0	2	146600000	146620000	2	146880000	146900000	2	3	2
D0	2	146600000	146620000	2	146900000	146920000	1	1	1
D0	2	146600000	146620000	2	146920000	146940000	1	1	1
D0	2	146600000	146620000	2	146940000	146960000	1	1	1
D0	2	146600000	146620000	2	146980000	147000000	1	1	1
D0	2	146620000	146640000	2	146620000	146640000	193	28763	1967
D0	2	146620000	146640000	2	146640000	146660000	16	88	70
D0	2	146620000	146640000	2	146660000	146680000	6	7	2
D0	2	146620000	146640000	2	146680000	146700000	1	1	1
D0	2	146620000	146640000	2	146700000	146720000	1	1	1
D0	2	146620000	146640000	2	146720000	146740000	3	3	1
D0	2	146620000	146640000	2	146740000	146760000	2	3	2
D0	2	146620000	146640000	2	146760000	146780000	1	1	1
D0	2	146620000	146640000	2	146800000	146820000	2	2	1
D0	2	146620000	146640000	2	146820000	146840000	2	2	1
D0	2	146620000	146640000	2	146860000	146880000	1	1	1
D0	2	146620000	146640000	2	146880000	146900000	3	3	1
D0	2	146620000	146640000	2	146900000	146920000	2	2	1
D0	2	146620000	146640000	2	146920000	146940000	1	1	1
D0	2	146620000	146640000	2	146940000	146960000	1	2	2
D0	2	146640000	146660000	2	146640000	146660000	202	32703	2539
D0	2	146640000	146660000	2	146660000	146680000	17	322	296
D0	2	146640000	146660000	2	146680000	146700000	2	2	1
D0	2	146640000	146660000	2	146700000	146720000	1	1	1
D0	2	146640000	146660000	2	146720000	146740000	2	2	1
D0	2	146640000	146660000	2	146760000	146780000	2	2	1
D0	2	146640000	146660000	2	146780000	146800000	1	1	1
D0	2	146640000	146660000	2	146800000	146820000	1	1	1
D0	2	146640000	146660000	2	146820000	146840000	2	2	1
D0	2	146640000	146660000	2	146860000	146880000	2	2	1
D0	2	146640000	146660000	2	146880000	146900000	2	2	1
D0	2	146640000	146660000	2	146900000	146920000	1	1	1
D0	2	146640000	146660000	2	146920000	146940000	3	3	1
D0	2	146640000	146660000	2	146940000	146960000	1	1	1
D0	2	146640000	146660000	2	146980000	147000000	2	2	1
D0	2	146660000	146680000	2	146660000	146680000	234	31913	1988
D0	2	146660000	146680000	2	146680000	146700000	11	68	46
D0	2	146660000	146680000	2	146700000	146720000	1	1	1
D0	2	146660000	146680000	2	146720000	146740000	6	6	1
D0	2	146660000	146680000	2	146760000	146780000	4	5	2
D0	2	146660000	146680000	2	146780000	146800000	3	4	2
D0	2	146660000	146680000	2	146820000	146840000	1	1	1
D0	2	146660000	146680000	2	146840000	146860000	2	2	1
D0	2	146660000	146680000	2	146860000	146880000	1	1	1
D0	2	146660000	146680000	2	146920000	146940000	2	2	1
D0	2	146660000	146680000	2	146940000	146960000	2	3	2
D0	2	146660000	146680000	2	146960000	146980000	3	3	1
D0	2	146660000	146680000	2	146980000	147000000	1	1	1
D0	2	146660000	146680000	2	147000000	147020000	3	3	1
D0	2	146680000	146700000	2	146680000	146700000	189	28039	1613
D0	2	146680000	146700000	2	146700000	146720000	5	201	195
D0	2	146680000	146700000	2	146720000	146740000	3	3	1
D0	2	146680000	146700000	2	146740000	146760000	2	3	2
D0	2	146680000	146700000	2	146760000	146780000	1	1	1
D0	2	146680000	146700000	2	146780000	146800000	4	5	2
D0	2	146680000	146700000	2	146860000	146880000	2	4	3
D0	2	146680000	146700000	2	146920000	146940000	1	1	1
D0	2	146680000	146700000	2	146980000	147000000	3	4	2
D0	2	146700000	146720000	2	146700000	146720000	117	12550	1552
D0	2	146700000	146720000	2	146720000	146740000	15	106	84
D0	2	146700000	146720000	2	146740000	146760000	1	1	1
D0	2	146700000	146720000	2	146760000	146780000	1	1	1
D0	2	146700000	146720000	2	146800000	146820000	1	1	1
D0	2	146700000	146720000	2	146840000	146860000	2	2	1
D0	2	146700000	146720000	2	146860000	146880000	1	2	2
D0	2	146700000	146720000	2	146900000	146920000	1	1	1
D0	2	146700000	146720000	2	146920000	146940000	1	1	1
D0	2	146700000	146720000	2	147000000	147020000	1	2	2
D0	2	146720000	146740000	2	146720000	146740000	195	29893	1780
D0	2	146720000	146740000	2	146740000	146760000	13	46	32
D0	2	146720000	146740000	2	146760000	146780000	2	2	1
D0	2	146720000	146740000	2	146780000	146800000	3	3	1
D0	2	146720000	146740000	2	146820000	146840000	1	1	1
D0	2	146720000	146740000	2	146860000	146880000	1	1	1
D0	2	146720000	146740000	2	146880000	146900000	1	1	1
D0	2	146720000	146740000	2	146900000	146920000	1	1	1
D0	2	146720000	146740000	2	146920000	146940000	1	1	1
D0	2	146720000	146740000	2	146940000	146960000	1	1	1
D0	2	146720000	146740000	2	146960000	146980000	1	1	1
D0	2	146720000	146740000	2	147000000	147020000	1	1	1
D0	2	146740000	146760000	2	146740000	146760000	189	30682	1776
D0	2	146740000	146760000	2	146760000	146780000	15	63	45
D0	2	146740000	146760000	2	146780000	146800000	6	6	1
D0	2	146740000	146760000	2	146800000	146820000	1	1	1
D0	2	146740000	146760000	2	146820000	146840000	2	2	1
D0	2	146740000	146760000	2	146860000	146880000	1	1	1
D0	2	146740000	146760000	2	146880000	146900000	1	1	1
D0	2	146740000	146760000	2	146920000	146940000	2	2	1
D0	2	146740000	146760000	2	146940000	146960000	2	2	1
D0	2	146740000	146760000	2	146960000	146980000	1	1	1
D0	2	146740000	146760000	2	146980000	147000000	1	1	1
D0	2	146740000	146760000	2	147000000	147020000	1	1	1
D0	2	146760000	146780000	2	146760000	146780000	200	28250	1816
D0	2	146760000	146780000	2	146780000	146800000	16	250	234
D0	2	146760000	146780000	2	146800000	146820000	4	4	1
D0	2	146760000	146780000	2	146820000	146840000	2	2	1
D0	2	146760000	146780000	2	146840000	146860000	1	1	1
D0	2	146760000	146780000	2	146860000	146880000	4	6	2
D0	2	146760000	146780000	2	146880000	146900000	2	2	1
D0	2	146760000	146780000	2	146900000	146920000	2	2	1
D0	2	146760000	146780000	2	146920000	146940000	1	1	1
D0	2	146760000	146780000	2	146960000	146980000	1	1	1
D0	2	146780000	146800000	2	146780000	146800000	227	37651	1657
D0	2	146780000	146800000	2	146800000	146820000	27	38	8
D0	2	146780000	146800000	2	146820000	146840000	3	3	1
D0	2	146780000	146800000	2	146860000	146880000	1	1	1
D0	2	146780000	146800000	2	146880000	146900000	1	2	2
D0	2	146780000	146800000	2	146920000	146940000	3	4	2
D0	2	146780000	146800000	2	146960000	146980000	2	2	1
D0	2	146780000	146800000	2	146980000	147000000	3	4	2
D0	2	146780000	146800000	2	147000000	147020000	1	2	2
D0	2	146800000	146820000	2	146800000	146820000	224	29645	1845
D0	2	146800000	146820000	2	146820000	146840000	7	41	35
D0	2	146800000	146820000	2	146840000	146860000	5	5	1
D0	2	146800000	146820000	2	146860000	146880000	3	3	1
D0	2	146800000	146820000	2	146880000	146900000	1	1	1
D0	2	146800000	146820000	2	146900000	146920000	2	2	1
D0	2	146800000	146820000	2	146940000	146960000	2	2	1
D0	2	146800000	146820000	2	146960000	146980000	1	1	1
D0	2	146800000	146820000	2	146980000	147000000	1	1	1
D0	2	146800000	146820000	2	147000000	147020000	2	2	1
D0	2	146820000	146840000	2	146820000	146840000	191	28853	1922
D0	2	146820000	146840000	2	146840000	146860000	15	150	121
D0	2	146820000	146840000	2	146860000	146880000	5	5	1
D0	2	146820000	146840000	2	146880000	146900000	1	1	1
D0	2	146820000	146840000	2	146900000	146920000	2	2	1
D0	2	146820000	146840000	2	146940000	146960000	3	4	2
D0	2	146820000	146840000	2	146960000	146980000	4	4	1
D0	2	146840000	146860000	2	146840000	146860000	182	25181	1886
D0	2	146840000	146860000	2	146860000	146880000	13	167	153
D0	2	146840000	146860000	2	146900000	146920000	5	5	1
D0	2	146840000	146860000	2	146920000	146940000	2	2	1
D0	2	146840000	146860000	2	146940000	146960000	1	4	4
D0	2	146840000	146860000	2	146960000	146980000	2	2	1
D0	2	146860000	146880000	2	146860000	146880000	219	32211	2001
D0	2	146860000	146880000	2	146880000	146900000	25	46	15
D0	2	146860000	146880000	2	146900000	146920000	5	5	1
D0	2	146860000	146880000	2	146920000	146940000	4	5	2
D0	2	146860000	146880000	2	146960000	146980000	1	1	1
D0	2	146860000	146880000	2	146980000	147000000	2	2	1
D0	2	146860000	146880000	2	147000000	147020000	2	2	1
D0	2	146880000	146900000	2	146880000	146900000	228	29520	1727
D0	2	146880000	146900000	2	146900000	146920000	18	78	56
D0	2	146880000	146900000	2	146920000	146940000	10	10	1
D0	2	146880000	146900000	2	146940000	146960000	2	2	1
D0	2	146880000	146900000	2	146960000	146980000	1	1	1
D0	2	146880000	146900000	2	146980000	147000000	3	3	1
D0	2	146880000	146900000	2	147000000	147020000	1	1	1
D0	2	146900000	146920000	2	146900000	146920000	229	35991	1993
D0	2	146900000	146920000	2	146920000	146940000	16	41	26
D0	2	146900000	146920000	2	146940000	146960000	2	2	1
D0	2	146900000	146920000	2	146960000	146980000	4	5	2
D0	2	146900000	146920000	2	146980000	147000000	2	4	3
D0	2	146900000	146920000	2	147000000	147020000	1	1	1
D0	2	146920000	146940000	2	146920000	146940000	210	33964	2811
D0	2	146920000	146940000	2	146940000	146960000	22	109	82
D0	2	146920000	146940000	2	146960000	146980000	1	1	1
D0	2	146920000	146940000	2	146980000	147000000	3	3	1
D0	2	146920000	146940000	2	147000000	147020000	1	1	1
D0	2	146940000	146960000	2	146940000	146960000	193	30824	1663
D0	2	146940000	146960000	2	146960000	146980000	14	122	95
D0	2	146940000	146960000	2	146980000	147000000	4	4	1
D0	2	146940000	146960000	2	147000000	147020000	1	1	1
D0	2	146960000	146980000	2	146960000	146980000	172	26347	2501
D0	2	146960000	146980000	2	146980000	147000000	16	182	162
D0	2	146960000	146980000	2	147000000	147020000	2	2	1
D0	2	146980000	147000000	2	146980000	147000000	242	40785	2221
D0	2	146980000	147000000	2	147000000	147020000	25	59	21
D0	2	147000000	147020000	2	147000000	147020000	213	32528	1837
D6	2	145960000	145980000	2	145960000	145980000	1	541	541
D6	2	145960000	145980000	2	145980000	146000000	3	182	175
D6	2	145960000	145980000	2	146500000	146520000	1	1	1
D6	2	145960000	145980000	2	146940000	146960000	1	1	1
D6	2	145980000	146000000	2	145980000	146000000	201	16324	1443
D6	2	145980000	146000000	2	146000000	146020000	31	250	207
D6	2	145980000	146000000	2	146020000	146040000	6	8	3
D6	2	145980000	146000000	2	146040000	146060000	4	6	2
D6	2	145980000	146000000	2	146060000	146080000	3	3	1
D6	2	145980000	146000000	2	146080000	146100000	6	6	1
D6	2	145980000	146000000	2	146100000	146120000	3	3	1
D6	2	145980000	146000000	2	146140000	146160000	2	2	1
D6	2	145980000	146000000	2	146160000	146180000	7	7	1
D6	2	145980000	146000000	2	146180000	146200000	3	3	1
D6	2	145980000	146000000	2	146280000	146300000	2	2	1
D6	2	145980000	146000000	2	146300000	146320000	1	2	2
D6	2	145980000	146000000	2	146320000	146340000	2	2	1
D6	2	145980000	146000000	2	146340000	146360000	2	2	1
D6	2	145980000	146000000	2	146360000	146380000	1	1	1
D6	2	145980000	146000000	2	146400000	146420000	2	2	1
D6	2	145980000	146000000	2	146440000	146460000	1	1	1
D6	2	145980000	146000000	2	146460000	146480000	4	5	2
D6	2	145980000	146000000	2	146480000	146500000	2	2	1
D6	2	145980000	146000000	2	146500000	146520000	3	5	3
D6	2	145980000	146000000	2	146520000	146540000	5	5	1
D6	2	145980000	146000000	2	146540000	146560000	2	2	1
D6	2	145980000	146000000	2	146560000	146580000	1	1	1
D6	2	145980000	146000000	2	146600000	146620000	1	1	1
D6	2	145980000	146000000	2	146620000	146640000	1	1	1
D6	2	145980000	146000000	2	146640000	146660000	1	1	1
D6	2	145980000	146000000	2	146700000	146720000	2	2	1
D6	2	145980000	146000000	2	146720000	146740000	2	2	1
D6	2	145980000	146000000	2	146740000	146760000	1	1	1
D6	2	145980000	146000000	2	146760000	146780000	1	1	1
D6	2	145980000	146000000	2	146780000	146800000	1	1	1
D6	2	145980000	146000000	2	146840000	146860000	2	2	1
D6	2	145980000	146000000	2	146860000	146880000	1	1	1
D6	2	145980000	146000000	2	146880000	146900000	2	2	1
D6	2	145980000	146000000	2	146940000	146960000	1	2	2
D6	2	145980000	146000000	2	146960000	146980000	1	1	1
D6	2	145980000	146000000	2	147000000	147020000	1	1	1
D6	2	146000000	146020000	2	146000000	146020000	224	18602	858
D6	2	146000000	146020000	2	146020000	146040000	37	152	105
D6	2	146000000	146020000	2	146040000	146060000	5	6	2
D6	2	146000000	146020000	2	146060000	146080000	5	5	1
D6	2	146000000	146020000	2	146080000	146100000	3	3	1
D6	2	146000000	146020000	2	146100000	146120000	5	7	2
D6	2	146000000	146020000	2	146120000	146140000	6	6	1
D6	2	146000000	146020000	2	146140000	146160000	5	5	1
D6	2	146000000	146020000	2	146200000	146220000	2	2	1
D6	2	146000000	146020000	2	146220000	146240000	2	2	1
D6	2	146000000	146020000	2	146240000	146260000	2	2	1
D6	2	146000000	146020000	2	146260000	146280000	2	2	1
D6	2	146000000	146020000	2	146280000	146300000	1	1	1
D6	2	146000000	146020000	2	146320000	146340000	1	1	1
D6	2	146000000	146020000	2	146360000	146380000	1	1	1
D6	2	146000000	146020000	2	146400000	146420000	1	1	1
D6	2	146000000	146020000	2	146440000	146460000	2	2	1
D6	2	146000000	146020000	2	146460000	146480000	1	2	2
D6	2	146000000	146020000	2	146480000	146500000	2	2	1
D6	2	146000000	146020000	2	146500000	146520000	3	3	1
D6	2	146000000	146020000	2	146560000	146580000	1	1	1
D6	2	146000000	146020000	2	146600000	146620000	1	1	1
D6	2	146000000	146020000	2	146620000	146640000	2	2	1
D6	2	146000000	146020000	2	146680000	146700000	1	1	1
D6	2	146000000	146020000	2	146720000	146740000	2	2	1
D6	2	146000000	146020000	2	146740000	146760000	1	1	1
D6	2	146000000	146020000	2	146800000	146820000	2	2	1
D6	2	146000000	146020000	2	146820000	146840000	1	1	1
D6	2	146000000	146020000	2	146840000	146860000	1	1	1
D6	2	146000000	146020000	2	146860000	146880000	1	1	1
D6	2	146000000	146020000	2	146920000	146940000	3	3	1
D6	2	146000000	146020000	2	146960000	146980000	1	1	1
D6	2	146000000	146020000	2	146980000	147000000	1	2	2
D6	2	146000000	146020000	2	147000000	147020000	1	1	1
D6	2	146020000	146040000	2	146020000	146040000	367	28712	1562
D6	2	146020000	146040000	2	146040000	146060000	28	126	96
D6	2	146020000	146040000	2	146060000	146080000	3	3	1
D6	2	146020000	146040000	2	146080000	146100000	6	7	2
D6	2	146020000	146040000	2	146100000	146120000	2	2	1
D6	2	146020000	146040000	2	146120000	146140000	2	2	1
D6	2	146020000	146040000	2	146140000	146160000	5	6	2
D6	2	146020000	146040000	2	146160000	146180000	7	8	2
D6	2	146020000	146040000	2	146180000	146200000	2	2	1
D6	2	146020000	146040000	2	146200000	146220000	4	5	2
D6	2	146020000	146040000	2	146220000	146240000	1	1	1
D6	2	146020000	146040000	2	146240000	146260000	2	2	1
D6	2	146020000	146040000	2	146260000	146280000	3	3	1
D6	2	146020000	146040000	2	146280000	146300000	3	3	1
D6	2	146020000	146040000	2	146300000	146320000	1	1	1
D6	2	146020000	146040000	2	146320000	146340000	2	2	1
D6	2	146020000	146040000	2	146340000	146360000	3	3	1
D6	2	146020000	146040000	2	146400000	146420000	3	3	1
D6	2	146020000	146040000	2	146420000	146440000	1	1	1
D6	2	146020000	146040000	2	146440000	146460000	1	1	1
D6	2	146020000	146040000	2	146460000	146480000	1	1	1
D6	2	146020000	146040000	2	146480000	146500000	1	1	1
D6	2	146020000	146040000	2	146500000	146520000	1	1	1
D6	2	146020000	146040000	2	146540000	146560000	1	1	1
D6	2	146020000	146040000	2	146560000	146580000	1	1	1
D6	2	146020000	146040000	2	146600000	146620000	1	1	1
D6	2	146020000	146040000	2	146660000	146680000	3	3	1
D6	2	146020000	146040000	2	146700000	146720000	1	1	1
D6	2	146020000	146040000	2	146720000	146740000	1	1	1
D6	2	146020000	146040000	2	146820000	146840000	2	3	2
D6	2	146020000	146040000	2	146880000	146900000	1	1	1
D6	2	146020000	146040000	2	146900000	146920000	1	1	1
D6	2	146020000	146040000	2	146920000	146940000	2	2	1
D6	2	146020000	146040000	2	146960000	146980000	1	1	1
D6	2	146040000	146060000	2	146040000	146060000	213	17274	802
D6	2	146040000	146060000	2	146060000	146080000	20	260	209
D6	2	146040000	146060000	2	146080000	146100000	5	5	1
D6	2	146040000	146060000	2	146100000	146120000	4	4	1
D6	2	146040000	146060000	2	146120000	146140000	2	2	1
D6	2	146040000	146060000	2	146140000	146160000	4	6	2
D6	2	146040000	146060000	2	146160000	146180000	2	2	1
D6	2	146040000	146060000	2	146180000	146200000	1	1	1
D6	2	146040000	146060000	2	146200000	146220000	4	6	3
D6	2	146040000	146060000	2	146220000	146240000	2	3	2
D6	2	146040000	146060000	2	146240000	146260000	1	1	1
D6	2	146040000	146060000	2	146260000	146280000	2	3	2
D6	2	146040000	146060000	2	146280000	146300000	1	1	1
D6	2	146040000	146060000	2	146300000	146320000	1	1	1
D6	2	146040000	146060000	2	146320000	146340000	1	1	1
D6	2	146040000	146060000	2	146360000	146380000	1	1	1
D6	2	146040000	146060000	2	146380000	146400000	1	1	1
D6	2	146040000	146060000	2	146400000	146420000	2	2	1
D6	2	146040000	146060000	2	146440000	146460000	1	1	1
D6	2	146040000	146060000	2	146460000	146480000	1	1	1
D6	2	146040000	146060000	2	146500000	146520000	1	1	1
D6	2	146040000	146060000	2	146520000	146540000	2	2	1
D6	2	146040000	146060000	2	146540000	146560000	1	1	1
D6	2	146040000	146060000	2	146560000	146580000	2	2	1
D6	2	146040000	146060000	2	146580000	146600000	1	1	1
D6	2	146040000	146060000	2	146600000	146620000	1	1	1
D6	2	146040000	146060000	2	146640000	146660000	1	1	1
D6	2	146040000	146060000	2	146680000	146700000	1	1	1
D6	2	146040000	146060000	2	146700000	146720000	1	1	1
D6	2	146040000	146060000	2	146760000	146780000	1	1	1
D6	2	146040000	146060000	2	146800000	146820000	4	4	1
D6	2	146040000	146060000	2	146860000	146880000	1	1	1
D6	2	146040000	146060000	2	146880000	146900000	1	1	1
D6	2	146040000	146060000	2	146920000	146940000	2	3	2
D6	2	146040000	146060000	2	146940000	146960000	1	1	1
D6	2	146040000	146060000	2	146960000	146980000	2	2	1
D6	2	146040000	146060000	2	147000000	147020000	1	1	1
D6	2	146060000	146080000	2	146060000	146080000	165	14815	1038
D6	2	146060000	146080000	2	146080000	146100000	21	47	21
D6	2	146060000	146080000	2	146100000	146120000	12	15	2
D6	2	146060000	146080000	2	146120000	146140000	4	4	1
D6	2	146060000	146080000	2	146140000	146160000	3	4	2
D6	2	146060000	146080000	2	146160000	146180000	1	1	1
D6	2	146060000	146080000	2	146180000	146200000	1	1	1
D6	2	146060000	146080000	2	146200000	146220000	1	1	1
D6	2	146060000	146080000	2	146220000	146240000	2	2	1
D6	2	146060000	146080000	2	146240000	146260000	3	3	1
D6	2	146060000	146080000	2	146280000	146300000	1	1	1
D6	2	146060000	146080000	2	146300000	146320000	1	1	1
D6	2	146060000	146080000	2	146320000	146340000	1	1	1
D6	2	146060000	146080000	2	146340000	146360000	1	1	1
D6	2	146060000	146080000	2	146360000	146380000	1	1	1
D6	2	146060000	146080000	2	146380000	146400000	2	2	1
D6	2	146060000	146080000	2	146400000	146420000	2	4	3
D6	2	146060000	146080000	2	146440000	146460000	2	2	1
D6	2	146060000	146080000	2	146460000	146480000	1	1	1
D6	2	146060000	146080000	2	146480000	146500000	3	3	1
D6	2	146060000	146080000	2	146560000	146580000	1	1	1
D6	2	146060000	146080000	2	146580000	146600000	1	1	1
D6	2	146060000	146080000	2	146600000	146620000	4	4	1
D6	2	146060000	146080000	2	146620000	146640000	1	1	1
D6	2	146060000	146080000	2	146640000	146660000	1	1	1
D6	2	146060000	146080000	2	146660000	146680000	1	1	1
D6	2	146060000	146080000	2	146780000	146800000	1	1	1
D6	2	146060000	146080000	2	146820000	146840000	1	1	1
D6	2	146060000	146080000	2	146840000	146860000	1	1	1
D6	2	146060000	146080000	2	146880000	146900000	1	1	1
D6	2	146060000	146080000	2	146900000	146920000	3	3	1
D6	2	146060000	146080000	2	146920000	146940000	1	1	1
D6	2	146080000	146100000	2	146080000	146100000	269	22869	1084
D6	2	146080000	146100000	2	146100000	146120000	31	153	110
D6	2	146080000	146100000	2	146120000	146140000	4	4	1
D6	2	146080000	146100000	2	146140000	146160000	4	4	1
D6	2	146080000	146100000	2	146160000	146180000	5	6	2
D6	2	146080000	146100000	2	146200000	146220000	2	2	1
D6	2	146080000	146100000	2	146240000	146260000	2	2	1
D6	2	146080000	146100000	2	146260000	146280000	2	2	1
D6	2	146080000	146100000	2	146280000	146300000	3	3	1
D6	2	146080000	146100000	2	146320000	146340000	2	2	1
D6	2	146080000	146100000	2	146340000	146360000	2	2	1
D6	2	146080000	146100000	2	146360000	146380000	1	1	1
D6	2	146080000	146100000	2	146400000	146420000	1	1	1
D6	2	146080000	146100000	2	146420000	146440000	3	3	1
D6	2	146080000	146100000	2	146480000	146500000	2	2	1
D6	2	146080000	146100000	2	146500000	146520000	1	1	1
D6	2	146080000	146100000	2	146520000	146540000	4	5	2
D6	2	146080000	146100000	2	146600000	146620000	1	1	1
D6	2	146080000	146100000	2	146620000	146640000	2	2	1
D6	2	146080000	146100000	2	146780000	146800000	1	1	1
D6	2	146080000	146100000	2	146800000	146820000	1	1	1
D6	2	146080000	146100000	2	146880000	146900000	2	2	1
D6	2	146080000	146100000	2	146900000	146920000	1	1	1
D6	2	146080000	146100000	2	146920000	146940000	1	1	1
D6	2	146080000	146100000	2	146940000	146960000	1	1	1
D6	2	146080000	146100000	2	147000000	147020000	1	1	1
D6	2	146100000	146120000	2	146100000	146120000	231	19975	929
D6	2	146100000	146120000	2	146120000	146140000	26	89	59
D6	2	146100000	146120000	2	146140000	146160000	9	10	2
D6	2	146100000	146120000	2	146160000	146180000	5	5	1
D6	2	146100000	146120000	2	146180000	146200000	4	5	2
D6	2	146100000	146120000	2	146200000	146220000	1	1	1
D6	2	146100000	146120000	2	146220000	146240000	3	3	1
D6	2	146100000	146120000	2	146240000	146260000	2	2	1
D6	2	146100000	146120000	2	146260000	146280000	1	1	1
D6	2	146100000	146120000	2	146280000	146300000	1	1	1
D6	2	146100000	146120000	2	146300000	146320000	2	2	1
D6	2	146100000	146120000	2	146320000	146340000	1	1	1
D6	2	146100000	146120000	2	146340000	146360000	1	1	1
D6	2	146100000	146120000	2	146360000	146380000	3	3	1
D6	2	146100000	146120000	2	146380000	146400000	1	1	1
D6	2	146100000	146120000	2	146440000	146460000	1	1	1
D6	2	146100000	146120000	2	146460000	146480000	3	4	2
D6	2	146100000	146120000	2	146480000	146500000	2	2	1
D6	2	146100000	146120000	2	146500000	146520000	1	1	1
D6	2	146100000	146120000	2	146520000	146540000	1	1	1
D6	2	146100000	146120000	2	146540000	146560000	2	2	1
D6	2	146100000	146120000	2	146560000	146580000	1	2	2
D6	2	146100000	146120000	2	146620000	146640000	1	1	1
D6	2	146100000	146120000	2	146640000	146660000	2	2	1
D6	2	146100000	146120000	2	146660000	146680000	2	2	1
D6	2	146100000	146120000	2	146680000	146700000	3	3	1
D6	2	146100000	146120000	2	146720000	146740000	1	1	1
D6	2	146100000	146120000	2	146740000	146760000	1	2	2
D6	2	146100000	146120000	2	146800000	146820000	4	4	1
D6	2	146100000	146120000	2	146820000	146840000	3	3	1
D6	2	146100000	146120000	2	146860000	146880000	1	1	1
D6	2	146100000	146120000	2	146880000	146900000	2	2	1
D6	2	146100000	146120000	2	146900000	146920000	2	2	1
D6	2	146120000	146140000	2	146120000	146140000	208	18092	1591
D6	2	146120000	146140000	2	146140000	146160000	36	240	178
D6	2	146120000	146140000	2	146160000	146180000	7	7	1
D6	2	146120000	146140000	2	146180000	146200000	6	7	2
D6	2	146120000	146140000	2	146200000	146220000	3	3	1
D6	2	146120000	146140000	2	146220000	146240000	6	6	1
D6	2	146120000	146140000	2	146240000	146260000	1	1	1
D6	2	146120000	146140000	2	146260000	146280000	1	1	1
D6	2	146120000	146140000	2	146280000	146300000	1	1	1
D6	2	146120000	146140000	2	146300000	146320000	4	4	1
D6	2	146120000	146140000	2	146320000	146340000	2	2	1
D6	2	146120000	146140000	2	146420000	146440000	1	1	1
D6	2	146120000	146140000	2	146460000	146480000	1	1	1
D6	2	146120000	146140000	2	146480000	146500000	2	2	1
D6	2	146120000	146140000	2	146520000	146540000	2	2	1
D6	2	146120000	146140000	2	146540000	146560000	1	1	1
D6	2	146120000	146140000	2	146580000	146600000	1	1	1
D6	2	146120000	146140000	2	146600000	146620000	2	2	1
D6	2	146120000	146140000	2	146620000	146640000	1	1	1
D6	2	146120000	146140000	2	146660000	146680000	3	3	1
D6	2	146120000	146140000	2	146680000	146700000	2	2	1
D6	2	146120000	146140000	2	146740000	146760000	1	1	1
D6	2	146120000	146140000	2	146780000	146800000	1	1	1
D6	2	146120000	146140000	2	146820000	146840000	1	1	1
D6	2	146120000	146140000	2	146840000	146860000	1	1	1
D6	2	146120000	146140000	2	146880000	146900000	3	5	3
D6	2	146120000	146140000	2	146900000	146920000	2	2	1
D6	2	146120000	146140000	2	146920000	146940000	1	1	1
D6	2	146120000	146140000	2	146980000	147000000	2	2	1
D6	2	146140000	146160000	2	146140000	146160000	233	22715	890
D6	2	146140000	146160000	2	146160000	146180000	38	184	138
D6	2	146140000	146160000	2	146180000	146200000	4	4	1
D6	2	146140000	146160000	2	146200000	146220000	7	7	1
D6	2	146140000	146160000	2	146240000	146260000	2	2	1
D6	2	146140000	146160000	2	146300000	146320000	3	3	1
D6	2	146140000	146160000	2	146320000	146340000	3	3	1
D6	2	146140000	146160000	2	146340000	146360000	1	1	1
D6	2	146140000	146160000	2	146360000	146380000	1	1	1
D6	2	146140000	146160000	2	146380000	146400000	3	3	1
D6	2	146140000	146160000	2	146400000	146420000	1	1	1
D6	2	146140000	146160000	2	146420000	146440000	1	1	1
D6	2	146140000	146160000	2	146440000	146460000	1	1	1
D6	2	146140000	146160000	2	146460000	146480000	2	2	1
D6	2	146140000	146160000	2	146480000	146500000	2	2	1
D6	2	146140000	146160000	2	146500000	146520000	2	2	1
D6	2	146140000	146160000	2	146520000	146540000	2	2	1
D6	2	146140000	146160000	2	146560000	146580000	2	2	1
D6	2	146140000	146160000	2	146600000	146620000	1	1	1
D6	2	146140000	146160000	2	146620000	146640000	1	1	1
D6	2	146140000	146160000	2	146660000	146680000	2	2	1
D6	2	146140000	146160000	2	146680000	146700000	1	1	1
D6	2	146140000	146160000	2	146720000	146740000	1	1	1
D6	2	146140000	146160000	2	146760000	146780000	3	3	1
D6	2	146140000	146160000	2	146780000	146800000	1	1	1
D6	2	146140000	146160000	2	146800000	146820000	2	2	1
D6	2	146140000	146160000	2	146820000	146840000	1	1	1
D6	2	146140000	146160000	2	146840000	146860000	2	2	1
D6	2	146140000	146160000	2	146860000	146880000	3	3	1
D6	2	146140000	146160000	2	146940000	146960000	1	1	1
D6	2	146140000	146160000	2	146960000	146980000	1	1	1
D6	2	146140000	146160000	2	146980000	147000000	1	1	1
D6	2	146140000	146160000	2	147000000	147020000	2	2	1
D6	2	146160000	146180000	2	146160000	146180000	304	22417	889
D6	2	146160000	146180000	2	146180000	146200000	24	111	80
D6	2	146160000	146180000	2	146200000	146220000	2	2	1
D6	2	146160000	146180000	2	146220000	146240000	3	3	1
D6	2	146160000	146180000	2	146240000	146260000	1	1	1
D6	2	146160000	146180000	2	146260000	146280000	2	2	1
D6	2	146160000	146180000	2	146280000	146300000	2	2	1
D6	2	146160000	146180000	2	146300000	146320000	3	3	1
D6	2	146160000	146180000	2	146320000	146340000	2	2	1
D6	2	146160000	146180000	2	146340000	146360000	3	3	1
D6	2	146160000	146180000	2	146360000	146380000	1	1	1
D6	2	146160000	146180000	2	146380000	146400000	2	2	1
D6	2	146160000	146180000	2	146420000	146440000	4	4	1
D6	2	146160000	146180000	2	146440000	146460000	2	2	1
D6	2	146160000	146180000	2	146480000	146500000	3	3	1
D6	2	146160000	146180000	2	146500000	146520000	3	3	1
D6	2	146160000	146180000	2	146520000	146540000	1	1	1
D6	2	146160000	146180000	2	146540000	146560000	3	3	1
D6	2	146160000	146180000	2	146560000	146580000	2	2	1
D6	2	146160000	146180000	2	146580000	146600000	1	1	1
D6	2	146160000	146180000	2	146600000	146620000	2	2	1
D6	2	146160000	146180000	2	146620000	146640000	2	2	1
D6	2	146160000	146180000	2	146640000	146660000	1	1	1
D6	2	146160000	146180000	2	146660000	146680000	1	1	1
D6	2	146160000	146180000	2	146680000	146700000	2	3	2
D6	2	146160000	146180000	2	146720000	146740000	2	2	1
D6	2	146160000	146180000	2	146740000	146760000	2	2	1
D6	2	146160000	146180000	2	146760000	146780000	1	1	1
D6	2	146160000	146180000	2	146780000	146800000	1	1	1
D6	2	146160000	146180000	2	146820000	146840000	1	1	1
D6	2	146160000	146180000	2	146840000	146860000	1	1	1
D6	2	146160000	146180000	2	146860000	146880000	1	3	3
D6	2	146160000	146180000	2	146880000	146900000	2	2	1
D6	2	146160000	146180000	2	146900000	146920000	1	1	1
D6	2	146160000	146180000	2	146940000	146960000	1	2	2
D6	2	146160000	146180000	2	146960000	146980000	1	1	1
D6	2	146160000	146180000	2	147000000	147020000	1	1	1
D6	2	146180000	146200000	2	146180000	146200000	172	13760	881
D6	2	146180000	146200000	2	146200000	146220000	20	34	13
D6	2	146180000	146200000	2	146220000	146240000	8	9	2
D6	2	146180000	146200000	2	146240000	146260000	4	4	1
D6	2	146180000	146200000	2	146260000	146280000	1	1	1
D6	2	146180000	146200000	2	146320000	146340000	3	3	1
D6	2	146180000	146200000	2	146340000	146360000	1	1	1
D6	2	146180000	146200000	2	146360000	146380000	2	2	1
D6	2	146180000	146200000	2	146380000	146400000	1	1	1
D6	2	146180000	146200000	2	146420000	146440000	2	2	1
D6	2	146180000	146200000	2	146440000	146460000	1	1	1
D6	2	146180000	146200000	2	146460000	146480000	1	2	2
D6	2	146180000	146200000	2	146500000	146520000	4	4	1
D6	2	146180000	146200000	2	146520000	146540000	2	2	1
D6	2	146180000	146200000	2	146580000	146600000	2	2	1
D6	2	146180000	146200000	2	146600000	146620000	1	1	1
D6	2	146180000	146200000	2	146620000	146640000	2	2	1
D6	2	146180000	146200000	2	146640000	146660000	1	1	1
D6	2	146180000	146200000	2	146660000	146680000	2	2	1
D6	2	146180000	146200000	2	146720000	146740000	1	1	1
D6	2	146180000	146200000	2	146740000	146760000	1	1	1
D6	2	146180000	146200000	2	146760000	146780000	1	1	1
D6	2	146180000	146200000	2	146780000	146800000	1	1	1
D6	2	146180000	146200000	2	146820000	146840000	1	1	1
D6	2	146180000	146200000	2	146860000	146880000	1	1	1
D6	2	146180000	146200000	2	146880000	146900000	1	1	1
D6	2	146180000	146200000	2	146900000	146920000	2	2	1
D6	2	146180000	146200000	2	146940000	146960000	2	2	1
D6	2	146180000	146200000	2	146980000	147000000	1	1	1
D6	2	146200000	146220000	2	146200000	146220000	257	20093	848
D6	2	146200000	146220000	2	146220000	146240000	27	62	35
D6	2	146200000	146220000	2	146240000	146260000	10	11	2
D6	2	146200000	146220000	2	146260000	146280000	3	3	1
D6	2	146200000	146220000	2	146280000	146300000	2	2	1
D6	2	146200000	146220000	2	146300000	146320000	1	1	1
D6	2	146200000	146220000	2	146320000	146340000	3	3	1
D6	2	146200000	146220000	2	146340000	146360000	6	6	1
D6	2	146200000	146220000	2	146360000	146380000	2	2	1
D6	2	146200000	146220000	2	146380000	146400000	3	3	1
D6	2	146200000	146220000	2	146400000	146420000	1	1	1
D6	2	146200000	146220000	2	146420000	146440000	1	1	1
D6	2	146200000	146220000	2	146440000	146460000	3	3	1
D6	2	146200000	146220000	2	146460000	146480000	3	3	1
D6	2	146200000	146220000	2	146480000	146500000	2	2	1
D6	2	146200000	146220000	2	146500000	146520000	2	2	1
D6	2	146200000	146220000	2	146520000	146540000	1	1	1
D6	2	146200000	146220000	2	146620000	146640000	2	2	1
D6	2	146200000	146220000	2	146640000	146660000	3	3	1
D6	2	146200000	146220000	2	146660000	146680000	1	1	1
D6	2	146200000	146220000	2	146700000	146720000	1	1	1
D6	2	146200000	146220000	2	146740000	146760000	1	1	1
D6	2	146200000	146220000	2	146780000	146800000	1	1	1
D6	2	146200000	146220000	2	146840000	146860000	1	1	1
D6	2	146200000	146220000	2	146860000	146880000	1	1	1
D6	2	146200000	146220000	2	146880000	146900000	1	1	1
D6	2	146200000	146220000	2	146900000	146920000	2	2	1
D6	2	146200000	146220000	2	146920000	146940000	1	1	1
D6	2	146200000	146220000	2	146960000	146980000	1	2	2
D6	2	146200000	146220000	2	147000000	147020000	1	1	1
D6	2	146220000	146240000	2	146220000	146240000	186	12840	898
D6	2	146220000	146240000	2	146240000	146260000	18	55	28
D6	2	146220000	146240000	2	146260000	146280000	6	6	1
D6	2	146220000	146240000	2	146280000	146300000	5	6	2
D6	2	146220000	146240000	2	146300000	146320000	3	4	2
D6	2	146220000	146240000	2	146320000	146340000	1	1	1
D6	2	146220000	146240000	2	146340000	146360000	3	3	1
D6	2	146220000	146240000	2	146360000	146380000	1	1	1
D6	2	146220000	146240000	2	146380000	146400000	1	1	1
D6	2	146220000	146240000	2	146400000	146420000	2	2	1
D6	2	146220000	146240000	2	146420000	146440000	2	2	1
D6	2	146220000	146240000	2	146440000	146460000	2	2	1
D6	2	146220000	146240000	2	146520000	146540000	2	2	1
D6	2	146220000	146240000	2	146540000	146560000	2	2	1
D6	2	146220000	146240000	2	146560000	146580000	1	1	1
D6	2	146220000	146240000	2	146580000	146600000	4	5	2
D6	2	146220000	146240000	2	146640000	146660000	2	2	1
D6	2	146220000	146240000	2	146660000	146680000	3	3	1
D6	2	146220000	146240000	2	146700000	146720000	2	2	1
D6	2	146220000	146240000	2	146780000	146800000	1	1	1
D6	2	146220000	146240000	2	146800000	146820000	1	1	1
D6	2	146220000	146240000	2	146820000	146840000	3	3	1
D6	2	146220000	146240000	2	146900000	146920000	3	3	1
D6	2	146220000	146240000	2	146920000	146940000	1	1	1
D6	2	146220000	146240000	2	146940000	146960000	4	6	2
D6	2	146220000	146240000	2	146980000	147000000	2	2	1
D6	2	146220000	146240000	2	147000000	147020000	3	3	1
D6	2	146240000	146260000	2	146240000	146260000	155	14528	887
D6	2	146240000	146260000	2	146260000	146280000	25	44	12
D6	2	146240000	146260000	2	146280000	146300000	6	6	1
D6	2	146240000	146260000	2	146300000	146320000	5	5	1
D6	2	146240000	146260000	2	146320000	146340000	2	2	1
D6	2	146240000	146260000	2	146340000	146360000	4	4	1
D6	2	146240000	146260000	2	146360000	146380000	2	2	1
D6	2	146240000	146260000	2	146380000	146400000	1	1	1
D6	2	146240000	146260000	2	146400000	146420000	3	3	1
D6	2	146240000	146260000	2	146420000	146440000	1	2	2
D6	2	146240000	146260000	2	146440000	146460000	2	2	1
D6	2	146240000	146260000	2	146460000	146480000	3	3	1
D6	2	146240000	146260000	2	146500000	146520000	4	4	1
D6	2	146240000	146260000	2	146520000	146540000	2	2	1
D6	2	146240000	146260000	2	146540000	146560000	2	2	1
D6	2	146240000	146260000	2	146560000	146580000	2	2	1
D6	2	146240000	146260000	2	146580000	146600000	2	2	1
D6	2	146240000	146260000	2	146600000	146620000	1	1	1
D6	2	146240000	146260000	2	146640000	146660000	1	1	1
D6	2	146240000	146260000	2	146700000	146720000	1	1	1
D6	2	146240000	146260000	2	146720000	146740000	1	1	1
D6	2	146240000	146260000	2	146760000	146780000	1	1	1
D6	2	146240000	146260000	2	146780000	146800000	2	3	2
D6	2	146240000	146260000	2	146800000	146820000	3	4	2
D6	2	146240000	146260000	2	146840000	146860000	2	2	1
D6	2	146240000	146260000	2	146920000	146940000	1	1	1
D6	2	146240000	146260000	2	147000000	147020000	1	2	2
D6	2	146260000	146280000	2	146260000	146280000	162	12143	1038
D6	2	146260000	146280000	2	146280000	146300000	17	21	4
D6	2	146260000	146280000	2	146300000	146320000	2	2	1
D6	2	146260000	146280000	2	146320000	146340000	6	7	2
D6	2	146260000	146280000	2	146340000	146360000	2	2	1
D6	2	146260000	146280000	2	146360000	146380000	2	2	1
D6	2	146260000	146280000	2	146380000	146400000	1	1	1
D6	2	146260000	146280000	2	146400000	146420000	1	2	2
D6	2	146260000	146280000	2	146440000	146460000	2	2	1
D6	2	146260000	146280000	2	146460000	146480000	3	3	1
D6	2	146260000	146280000	2	146520000	146540000	1	1	1
D6	2	146260000	146280000	2	146540000	146560000	1	1	1
D6	2	146260000	146280000	2	146560000	146580000	2	2	1
D6	2	146260000	146280000	2	146580000	146600000	1	1	1
D6	2	146260000	146280000	2	146640000	146660000	3	3	1
D6	2	146260000	146280000	2	146660000	146680000	2	3	2
D6	2	146260000	146280000	2	146700000	146720000	3	3	1
D6	2	146260000	146280000	2	146760000	146780000	1	1	1
D6	2	146260000	146280000	2	146780000	146800000	3	3	1
D6	2	146260000	146280000	2	146800000	146820000	1	1	1
D6	2	146260000	146280000	2	146840000	146860000	1	1	1
D6	2	146260000	146280000	2	146860000	146880000	1	1	1
D6	2	146260000	146280000	2	147000000	147020000	2	3	2
D6	2	146280000	146300000	2	146280000	146300000	232	19367	1054
D6	2	146280000	146300000	2	146300000	146320000	23	62	25
D6	2	146280000	146300000	2	146320000	146340000	4	4	1
D6	2	146280000	146300000	2	146340000	146360000	4	5	2
D6	2	146280000	146300000	2	146360000	146380000	1	1	1
D6	2	146280000	146300000	2	146380000	146400000	1	1	1
D6	2	146280000	146300000	2	146400000	146420000	4	5	2
D6	2	146280000	146300000	2	146440000	146460000	2	2	1
D6	2	146280000	146300000	2	146460000	146480000	2	2	1
D6	2	146280000	146300000	2	146480000	146500000	4	4	1
D6	2	146280000	146300000	2	146500000	146520000	5	6	2
D6	2	146280000	146300000	2	146520000	146540000	4	6	2
D6	2	146280000	146300000	2	146560000	146580000	3	3	1
D6	2	146280000	146300000	2	146580000	146600000	2	2	1
D6	2	146280000	146300000	2	146600000	146620000	3	3	1
D6	2	146280000	146300000	2	146620000	146640000	1	1	1
D6	2	146280000	146300000	2	146660000	146680000	3	3	1
D6	2	146280000	146300000	2	146760000	146780000	1	1	1
D6	2	146280000	146300000	2	146780000	146800000	4	4	1
D6	2	146280000	146300000	2	146800000	146820000	1	1	1
D6	2	146280000	146300000	2	146840000	146860000	1	1	1
D6	2	146280000	146300000	2	146880000	146900000	1	2	2
D6	2	146280000	146300000	2	146920000	146940000	3	3	1
D6	2	146280000	146300000	2	146940000	146960000	1	1	1
D6	2	146280000	146300000	2	146960000	146980000	1	1	1
D6	2	146280000	146300000	2	146980000	147000000	2	2	1
D6	2	146280000	146300000	2	147000000	147020000	1	1	1
D6	2	146300000	146320000	2	146300000	146320000	206	18151	1020
D6	2	146300000	146320000	2	146320000	146340000	28	218	181
D6	2	146300000	146320000	2	146340000	146360000	3	4	2
D6	2	146300000	146320000	2	146360000	146380000	3	3	1
D6	2	146300000	146320000	2	146380000	146400000	7	7	1
D6	2	146300000	146320000	2	146400000	146420000	2	2	1
D6	2	146300000	146320000	2	146420000	146440000	3	3	1
D6	2	146300000	146320000	2	146440000	146460000	2	2	1
D6	2	146300000	146320000	2	146460000	146480000	1	1	1
D6	2	146300000	146320000	2	146480000	146500000	2	2	1
D6	2	146300000	146320000	2	146500000	146520000	2	2	1
D6	2	146300000	146320000	2	146540000	146560000	2	4	2
D6	2	146300000	146320000	2	146560000	146580000	1	1	1
D6	2	146300000	146320000	2	146640000	146660000	1	1	1
D6	2	146300000	146320000	2	146680000	146700000	2	2	1
D6	2	146300000	146320000	2	146700000	146720000	1	1	1
D6	2	146300000	146320000	2	146720000	146740000	1	1	1
D6	2	146300000	146320000	2	146800000	146820000	1	1	1
D6	2	146300000	146320000	2	146840000	146860000	3	3	1
D6	2	146300000	146320000	2	146860000	146880000	2	3	2
D6	2	146300000	146320000	2	146940000	146960000	1	1	1
D6	2	146300000	146320000	2	146960000	146980000	1	1	1
D6	2	146300000	146320000	2	146980000	147000000	3	3	1
D6	2	146320000	146340000	2	146320000	146340000	332	27207	1125
D6	2	146320000	146340000	2	146340000	146360000	26	59	29
D6	2	146320000	146340000	2	146360000	146380000	4	4	1
D6	2	146320000	146340000	2	146380000	146400000	5	5	1
D6	2	146320000	146340000	2	146400000	146420000	4	4	1
D6	2	146320000	146340000	2	146420000	146440000	3	3	1
D6	2	146320000	146340000	2	146440000	146460000	3	3	1
D6	2	146320000	146340000	2	146460000	146480000	5	5	1
D6	2	146320000	146340000	2	146480000	146500000	2	2	1
D6	2	146320000	146340000	2	146500000	146520000	3	3	1
D6	2	146320000	146340000	2	146520000	146540000	1	1	1
D6	2	146320000	146340000	2	146600000	146620000	1	1	1
D6	2	146320000	146340000	2	146620000	146640000	2	2	1
D6	2	146320000	146340000	2	146640000	146660000	1	1	1
D6	2	146320000	146340000	2	146660000	146680000	2	3	2
D6	2	146320000	146340000	2	146680000	146700000	4	5	2
D6	2	146320000	146340000	2	146700000	146720000	1	1	1
D6	2	146320000	146340000	2	146720000	146740000	1	1	1
D6	2	146320000	146340000	2	146740000	146760000	3	4	2
D6	2	146320000	146340000	2	146760000	146780000	1	1	1
D6	2	146320000	146340000	2	146780000	146800000	1	1	1
D6	2	146320000	146340000	2	146820000	146840000	1	1	1
D6	2	146320000	146340000	2	146840000	146860000	1	1	1
D6	2	146320000	146340000	2	146880000	146900000	2	2	1
D6	2	146320000	146340000	2	146900000	146920000	1	1	1
D6	2	146320000	146340000	2	146940000	146960000	1	1	1
D6	2	146320000	146340000	2	146980000	147000000	1	1	1
D6	2	146340000	146360000	2	146340000	146360000	197	15949	1012
D6	2	146340000	146360000	2	146360000	146380000	28	116	54
D6	2	146340000	146360000	2	146380000	146400000	3	4	2
D6	2	146340000	146360000	2	146400000	146420000	4	5	2
D6	2	146340000	146360000	2	146420000	146440000	6	6	1
D6	2	146340000	146360000	2	146440000	146460000	2	2	1
D6	2	146340000	146360000	2	146460000	146480000	4	4	1
D6	2	146340000	146360000	2	146480000	146500000	3	3	1
D6	2	146340000	146360000	2	146520000	146540000	5	5	1
D6	2	146340000	146360000	2	146540000	146560000	2	2	1
D6	2	146340000	146360000	2	146580000	146600000	1	1	1
D6	2	146340000	146360000	2	146600000	146620000	2	2	1
D6	2	146340000	146360000	2	146640000	146660000	1	1	1
D6	2	146340000	146360000	2	146680000	146700000	1	1	1
D6	2	146340000	146360000	2	146700000	146720000	1	1	1
D6	2	146340000	146360000	2	146740000	146760000	3	3	1
D6	2	146340000	146360000	2	146760000	146780000	1	1	1
D6	2	146340000	146360000	2	146780000	146800000	2	2	1
D6	2	146340000	146360000	2	146800000	146820000	3	3	1
D6	2	146340000	146360000	2	146820000	146840000	1	1	1
D6	2	146340000	146360000	2	146860000	146880000	2	2	1
D6	2	146340000	146360000	2	146880000	146900000	1	1	1
D6	2	146340000	146360000	2	146900000	146920000	3	3	1
D6	2	146340000	146360000	2	146920000	146940000	4	5	2
D6	2	146340000	146360000	2	146940000	146960000	1	1	1
D6	2	146340000	146360000	2	146980000	147000000	1	1	1
D6	2	146340000	146360000	2	147000000	147020000	1	1	1
D6	2	146360000	146380000	2	146360000	146380000	135	13197	827
D6	2	146360000	146380000	2	146380000	146400000	27	90	25
D6	2	146360000	146380000	2	146420000	146440000	1	1	1
D6	2	146360000	146380000	2	146440000	146460000	4	5	2
D6	2	146360000	146380000	2	146480000	146500000	1	1	1
D6	2	146360000	146380000	2	146500000	146520000	4	4	1
D6	2	146360000	146380000	2	146540000	146560000	1	1	1
D6	2	146360000	146380000	2	146560000	146580000	1	1	1
D6	2	146360000	146380000	2	146580000	146600000	2	6	4
D6	2	146360000	146380000	2	146600000	146620000	1	1	1
D6	2	146360000	146380000	2	146620000	146640000	1	1	1
D6	2	146360000	146380000	2	146720000	146740000	2	2	1
D6	2	146360000	146380000	2	146780000	146800000	2	2	1
D6	2	146360000	146380000	2	146800000	146820000	1	1	1
D6	2	146360000	146380000	2	146820000	146840000	1	1	1
D6	2	146360000	146380000	2	146840000	146860000	1	1	1
D6	2	146360000	146380000	2	146860000	146880000	2	2	1
D6	2	146360000	146380000	2	146880000	146900000	1	1	1
D6	2	146360000	146380000	2	146960000	146980000	1	1	1
D6	2	146360000	146380000	2	146980000	147000000	2	2	1
D6	2	146380000	146400000	2	146380000	146400000	228	17147	1211
D6	2	146380000	146400000	2	146400000	146420000	24	57	30
D6	2	146380000	146400000	2	146420000	146440000	7	8	2
D6	2	146380000	146400000	2	146440000	146460000	2	2	1
D6	2	146380000	146400000	2	146460000	146480000	1	1	1
D6	2	146380000	146400000	2	146480000	146500000	5	6	2
D6	2	146380000	146400000	2	146500000	146520000	2	2	1
D6	2	146380000	146400000	2	146520000	146540000	5	5	1
D6	2	146380000	146400000	2	146540000	146560000	1	1	1
D6	2	146380000	146400000	2	146560000	146580000	1	1	1
D6	2	146380000	146400000	2	146580000	146600000	1	2	2
D6	2	146380000	146400000	2	146600000	146620000	1	1	1
D6	2	146380000	146400000	2	146660000	146680000	2	2	1
D6	2	146380000	146400000	2	146680000	146700000	3	3	1
D6	2	146380000	146400000	2	146700000	146720000	1	1	1
D6	2	146380000	146400000	2	146720000	146740000	1	1	1
D6	2	146380000	146400000	2	146740000	146760000	1	1	1
D6	2	146380000	146400000	2	146760000	146780000	2	2	1
D6	2	146380000	146400000	2	146780000	146800000	1	1	1
D6	2	146380000	146400000	2	146800000	146820000	4	4	1
D6	2	146380000	146400000	2	146820000	146840000	2	2	1
D6	2	146380000	146400000	2	146860000	146880000	1	1	1
D6	2	146380000	146400000	2	146880000	146900000	2	2	1
D6	2	146380000	146400000	2	146900000	146920000	1	1	1
D6	2	146380000	146400000	2	146920000	146940000	1	1	1
D6	2	146380000	146400000	2	146940000	146960000	1	1	1
D6	2	146380000	146400000	2	147000000	147020000	2	2	1
D6	2	146400000	146420000	2	146400000	146420000	231	17558	1128
D6	2	146400000	146420000	2	146420000	146440000	20	58	35
D6	2	146400000	146420000	2	146440000	146460000	5	5	1
D6	2	146400000	146420000	2	146460000	146480000	6	6	1
D6	2	146400000	146420000	2	146480000	146500000	1	1	1
D6	2	146400000	146420000	2	146500000	146520000	3	3	1
D6	2	146400000	146420000	2	146520000	146540000	1	1	1
D6	2	146400000	146420000	2	146560000	146580000	1	1	1
D6	2	146400000	146420000	2	146640000	146660000	2	2	1
D6	2	146400000	146420000	2	146660000	146680000	2	2	1
D6	2	146400000	146420000	2	146680000	146700000	2	2	1
D6	2	146400000	146420000	2	146740000	146760000	1	1	1
D6	2	146400000	146420000	2	146780000	146800000	2	2	1
D6	2	146400000	146420000	2	146800000	146820000	1	1	1
D6	2	146400000	146420000	2	146820000	146840000	2	2	1
D6	2	146400000	146420000	2	146840000	146860000	1	1	1
D6	2	146400000	146420000	2	146880000	146900000	1	1	1
D6	2	146400000	146420000	2	146900000	146920000	2	2	1
D6	2	146400000	146420000	2	146920000	146940000	1	1	1
D6	2	146400000	146420000	2	146940000	146960000	1	1	1
D6	2	146400000	146420000	2	146960000	146980000	3	3	1
D6	2	146400000	146420000	2	147000000	147020000	2	2	1
D6	2	146420000	146440000	2	146420000	146440000	256	18300	825
D6	2	146420000	146440000	2	146440000	146460000	21	47	26
D6	2	146420000	146440000	2	146460000	146480000	4	6	2
D6	2	146420000	146440000	2	146480000	146500000	5	5	1
D6	2	146420000	146440000	2	146500000	146520000	4	5	2
D6	2	146420000	146440000	2	146520000	146540000	4	5	2
D6	2	146420000	146440000	2	146560000	146580000	1	1	1
D6	2	146420000	146440000	2	146580000	146600000	3	3	1
D6	2	146420000	146440000	2	146600000	146620000	2	2	1
D6	2	146420000	146440000	2	146640000	146660000	1	1	1
D6	2	146420000	146440000	2	146660000	146680000	1	1	1
D6	2	146420000	146440000	2	146680000	146700000	1	1	1
D6	2	146420000	146440000	2	146700000	146720000	1	1	1
D6	2	146420000	146440000	2	146720000	146740000	1	1	1
D6	2	146420000	146440000	2	146780000	146800000	5	6	2
D6	2	146420000	146440000	2	146820000	146840000	2	2	1
D6	2	146420000	146440000	2	146840000	146860000	1	1	1
D6	2	146420000	146440000	2	146880000	146900000	1	1	1
D6	2	146420000	146440000	2	146920000	146940000	1	1	1
D6	2	146420000	146440000	2	146940000	146960000	2	2	1
D6	2	146420000	146440000	2	146960000	146980000	1	1	1
D6	2	146440000	146460000	2	146440000	146460000	273	21692	983
D6	2	146440000	146460000	2	146460000	146480000	20	97	71
D6	2	146440000	146460000	2	146480000	146500000	11	13	2
D6	2	146440000	146460000	2	146500000	146520000	4	4	1
D6	2	146440000	146460000	2	146520000	146540000	1	1	1
D6	2	146440000	146460000	2	146540000	146560000	3	3	1
D6	2	146440000	146460000	2	146560000	146580000	3	3	1
D6	2	146440000	146460000	2	146580000	146600000	4	4	1
D6	2	146440000	146460000	2	146600000	146620000	2	2	1
D6	2	146440000	146460000	2	146620000	146640000	1	1	1
D6	2	146440000	146460000	2	146640000	146660000	1	2	2
D6	2	146440000	146460000	2	146660000	146680000	3	5	2
D6	2	146440000	146460000	2	146680000	146700000	3	3	1
D6	2	146440000	146460000	2	146700000	146720000	1	1	1
D6	2	146440000	146460000	2	146720000	146740000	1	1	1
D6	2	146440000	146460000	2	146740000	146760000	1	1	1
D6	2	146440000	146460000	2	146760000	146780000	3	3	1
D6	2	146440000	146460000	2	146780000	146800000	1	1	1
D6	2	146440000	146460000	2	146860000	146880000	1	1	1
D6	2	146440000	146460000	2	146880000	146900000	2	3	2
D6	2	146440000	146460000	2	146920000	146940000	1	1	1
D6	2	146440000	146460000	2	146960000	146980000	1	1	1
D6	2	146440000	146460000	2	146980000	147000000	4	4	1
D6	2	146440000	146460000	2	147000000	147020000	2	2	1
D6	2	146460000	146480000	2	146460000	146480000	256	18564	907
D6	2	146460000	146480000	2	146480000	146500000	22	39	10
D6	2	146460000	146480000	2	146500000	146520000	5	5	1
D6	2	146460000	146480000	2	146520000	146540000	2	2	1
D6	2	146460000	146480000	2	146540000	146560000	4	4	1
D6	2	146460000	146480000	2	146560000	146580000	1	1	1
D6	2	146460000	146480000	2	146580000	146600000	2	2	1
D6	2	146460000	146480000	2	146600000	146620000	5	5	1
D6	2	146460000	146480000	2	146620000	146640000	3	3	1
D6	2	146460000	146480000	2	146660000	146680000	2	2	1
D6	2	146460000	146480000	2	146680000	146700000	1	1	1
D6	2	146460000	146480000	2	146720000	146740000	2	2	1
D6	2	146460000	146480000	2	146740000	146760000	1	2	2
D6	2	146460000	146480000	2	146760000	146780000	2	2	1
D6	2	146460000	146480000	2	146780000	146800000	1	1	1
D6	2	146460000	146480000	2	146800000	146820000	2	3	2
D6	2	146460000	146480000	2	146820000	146840000	3	3	1
D6	2	146460000	146480000	2	146840000	146860000	3	4	2
D6	2	146460000	146480000	2	146880000	146900000	1	1	1
D6	2	146460000	146480000	2	146920000	146940000	3	3	1
D6	2	146460000	146480000	2	146940000	146960000	1	1	1
D6	2	146460000	146480000	2	146980000	147000000	3	3	1
D6	2	146480000	146500000	2	146480000	146500000	242	20303	1426
D6	2	146480000	146500000	2	146500000	146520000	31	56	20
D6	2	146480000	146500000	2	146520000	146540000	6	7	2
D6	2	146480000	146500000	2	146540000	146560000	1	1	1
D6	2	146480000	146500000	2	146560000	146580000	3	3	1
D6	2	146480000	146500000	2	146580000	146600000	1	1	1
D6	2	146480000	146500000	2	146600000	146620000	3	3	1
D6	2	146480000	146500000	2	146620000	146640000	4	4	1
D6	2	146480000	146500000	2	146640000	146660000	1	1	1
D6	2	146480000	146500000	2	146660000	146680000	3	3	1
D6	2	146480000	146500000	2	146680000	146700000	1	1	1
D6	2	146480000	146500000	2	146720000	146740000	1	1	1
D6	2	146480000	146500000	2	146740000	146760000	2	2	1
D6	2	146480000	146500000	2	146760000	146780000	2	2	1
D6	2	146480000	146500000	2	146780000	146800000	1	1	1
D6	2	146480000	146500000	2	146820000	146840000	1	2	2
D6	2	146480000	146500000	2	146840000	146860000	2	2	1
D6	2	146480000	146500000	2	146860000	146880000	2	2	1
D6	2	146480000	146500000	2	146900000	146920000	2	2	1
D6	2	146480000	146500000	2	146920000	146940000	1	1	1
D6	2	146480000	146500000	2	146940000	146960000	3	3	1
D6	2	146480000	146500000	2	146960000	146980000	1	1	1
D6	2	146480000	146500000	2	146980000	147000000	1	1	1
D6	2	146500000	146520000	2	146500000	146520000	189	19104	1222
D6	2	146500000	146520000	2	146520000	146540000	28	141	109
D6	2	146500000	146520000	2	146540000	146560000	8	8	1
D6	2	146500000	146520000	2	146560000	146580000	2	3	2
D6	2	146500000	146520000	2	146580000	146600000	5	5	1
D6	2	146500000	146520000	2	146600000	146620000	3	3	1
D6	2	146500000	146520000	2	146620000	146640000	2	3	2
D6	2	146500000	146520000	2	146640000	146660000	3	3	1
D6	2	146500000	146520000	2	146680000	146700000	1	1	1
D6	2	146500000	146520000	2	146740000	146760000	2	2	1
D6	2	146500000	146520000	2	146760000	146780000	1	2	2
D6	2	146500000	146520000	2	146800000	146820000	1	1	1
D6	2	146500000	146520000	2	146820000	146840000	2	2	1
D6	2	146500000	146520000	2	146840000	146860000	1	1	1
D6	2	146500000	146520000	2	146860000	146880000	2	2	1
D6	2	146500000	146520000	2	146880000	146900000	1	1	1
D6	2	146500000	146520000	2	146900000	146920000	2	2	1
D6	2	146500000	146520000	2	146920000	146940000	1	1	1
D6	2	146500000	146520000	2	146940000	146960000	3	3	1
D6	2	146500000	146520000	2	146980000	147000000	3	3	1
D6	2	146520000	146540000	2	146520000	146540000	248	22290	1425
D6	2	146520000	146540000	2	146540000	146560000	22	57	33
D6	2	146520000	146540000	2	146560000	146580000	5	6	2
D6	2	146520000	146540000	2	146580000	146600000	5	5	1
D6	2	146520000	146540000	2	146600000	146620000	9	9	1
D6	2	146520000	146540000	2	146620000	146640000	3	3	1
D6	2	146520000	146540000	2	146640000	146660000	4	4	1
D6	2	146520000	146540000	2	146660000	146680000	5	6	2
D6	2	146520000	146540000	2	146680000	146700000	2	2	1
D6	2	146520000	146540000	2	146700000	146720000	2	2	1
D6	2	146520000	146540000	2	146740000	146760000	1	1	1
D6	2	146520000	146540000	2	146760000	146780000	2	2	1
D6	2	146520000	146540000	2	146780000	146800000	1	1	1
D6	2	146520000	146540000	2	146820000	146840000	3	3	1
D6	2	146520000	146540000	2	146860000	146880000	2	2	1
D6	2	146520000	146540000	2	146880000	146900000	3	3	1
D6	2	146520000	146540000	2	146900000	146920000	2	2	1
D6	2	146520000	146540000	2	146920000	146940000	1	1	1
D6	2	146520000	146540000	2	146980000	147000000	2	2	1
D6	2	146520000	146540000	2	147000000	147020000	1	1	1
D6	2	146540000	146560000	2	146540000	146560000	128	12792	1530
D6	2	146540000	146560000	2	146560000	146580000	28	91	41
D6	2	146540000	146560000	2	146580000	146600000	7	8	2
D6	2	146540000	146560000	2	146600000	146620000	5	5	1
D6	2	146540000	146560000	2	146620000	146640000	4	4	1
D6	2	146540000	146560000	2	146640000	146660000	3	3	1
D6	2	146540000	146560000	2	146680000	146700000	1	1	1
D6	2	146540000	146560000	2	146700000	146720000	3	3	1
D6	2	146540000	146560000	2	146720000	146740000	1	1	1
D6	2	146540000	146560000	2	146740000	146760000	2	2	1
D6	2	146540000	146560000	2	146760000	146780000	3	3	1
D6	2	146540000	146560000	2	146800000	146820000	1	1	1
D6	2	146540000	146560000	2	146820000	146840000	3	3	1
D6	2	146540000	146560000	2	146860000	146880000	3	3	1
D6	2	146540000	146560000	2	146880000	146900000	1	1	1
D6	2	146540000	146560000	2	146900000	146920000	1	1	1
D6	2	146540000	146560000	2	146920000	146940000	5	5	1
D6	2	146540000	146560000	2	146940000	146960000	3	3	1
D6	2	146540000	146560000	2	146980000	147000000	3	4	2
D6	2	146540000	146560000	2	147000000	147020000	3	3	1
D6	2	146560000	146580000	2	146560000	146580000	236	16693	773
D6	2	146560000	146580000	2	146580000	146600000	28	44	7
D6	2	146560000	146580000	2	146600000	146620000	4	4	1
D6	2	146560000	146580000	2	146620000	146640000	8	9	2
D6	2	146560000	146580000	2	146640000	146660000	6	6	1
D6	2	146560000	146580000	2	146660000	146680000	2	2	1
D6	2	146560000	146580000	2	146680000	146700000	3	3	1
D6	2	146560000	146580000	2	146740000	146760000	2	2	1
D6	2	146560000	146580000	2	146760000	146780000	2	2	1
D6	2	146560000	146580000	2	146780000	146800000	3	3	1
D6	2	146560000	146580000	2	146800000	146820000	2	2	1
D6	2	146560000	146580000	2	146820000	146840000	3	3	1
D6	2	146560000	146580000	2	146840000	146860000	1	1	1
D6	2	146560000	146580000	2	146860000	146880000	1	1	1
D6	2	146560000	146580000	2	146880000	146900000	2	2	1
D6	2	146560000	146580000	2	146900000	146920000	1	1	1
D6	2	146560000	146580000	2	146920000	146940000	3	3	1
D6	2	146560000	146580000	2	146940000	146960000	1	2	2
D6	2	146560000	146580000	2	146960000	146980000	4	4	1
D6	2	146560000	146580000	2	147000000	147020000	1	1	1
D6	2	146580000	146600000	2	146580000	146600000	225	17983	1671
D6	2	146580000	146600000	2	146600000	146620000	49	102	29
D6	2	146580000	146600000	2	146620000	146640000	5	5	1
D6	2	146580000	146600000	2	146640000	146660000	4	5	2
D6	2	146580000	146600000	2	146660000	146680000	6	7	2
D6	2	146580000	146600000	2	146680000	146700000	3	3	1
D6	2	146580000	146600000	2	146700000	146720000	1	1	1
D6	2	146580000	146600000	2	146720000	146740000	3	3	1
D6	2	146580000	146600000	2	146760000	146780000	3	4	2
D6	2	146580000	146600000	2	146780000	146800000	5	5	1
D6	2	146580000	146600000	2	146800000	146820000	4	5	2
D6	2	146580000	146600000	2	146820000	146840000	3	3	1
D6	2	146580000	146600000	2	146840000	146860000	1	1	1
D6	2	146580000	146600000	2	146860000	146880000	3	5	2
D6	2	146580000	146600000	2	146880000	146900000	4	5	2
D6	2	146580000	146600000	2	146900000	146920000	2	2	1
D6	2	146580000	146600000	2	146920000	146940000	1	1	1
D6	2	146580000	146600000	2	146940000	146960000	1	1	1
D6	2	146580000	146600000	2	146960000	146980000	1	1	1
D6	2	146580000	146600000	2	147000000	147020000	2	2	1
D6	2	146600000	146620000	2	146600000	146620000	278	21870	1299
D6	2	146600000	146620000	2	146620000	146640000	24	79	53
D6	2	146600000	146620000	2	146640000	146660000	8	8	1
D6	2	146600000	146620000	2	146660000	146680000	5	5	1
D6	2	146600000	146620000	2	146680000	146700000	5	5	1
D6	2	146600000	146620000	2	146700000	146720000	4	4	1
D6	2	146600000	146620000	2	146720000	146740000	1	1	1
D6	2	146600000	146620000	2	146740000	146760000	1	1	1
D6	2	146600000	146620000	2	146760000	146780000	1	1	1
D6	2	146600000	146620000	2	146780000	146800000	7	8	2
D6	2	146600000	146620000	2	146800000	146820000	1	1	1
D6	2	146600000	146620000	2	146840000	146860000	2	2	1
D6	2	146600000	146620000	2	146860000	146880000	1	1	1
D6	2	146600000	146620000	2	146880000	146900000	2	2	1
D6	2	146600000	146620000	2	146900000	146920000	3	3	1
D6	2	146600000	146620000	2	146920000	146940000	2	2	1
D6	2	146600000	146620000	2	146940000	146960000	1	1	1
D6	2	146600000	146620000	2	146960000	146980000	2	3	2
D6	2	146600000	146620000	2	147000000	147020000	2	3	2
D6	2	146620000	146640000	2	146620000	146640000	221	17693	1001
D6	2	146620000	146640000	2	146640000	146660000	24	62	35
D6	2	146620000	146640000	2	146660000	146680000	3	3	1
D6	2	146620000	146640000	2	146680000	146700000	9	10	2
D6	2	146620000	146640000	2	146700000	146720000	4	4	1
D6	2	146620000	146640000	2	146720000	146740000	2	3	2
D6	2	146620000	146640000	2	146740000	146760000	2	2	1
D6	2	146620000	146640000	2	146760000	146780000	2	3	2
D6	2	146620000	146640000	2	146780000	146800000	2	2	1
D6	2	146620000	146640000	2	146800000	146820000	1	1	1
D6	2	146620000	146640000	2	146820000	146840000	2	3	2
D6	2	146620000	146640000	2	146840000	146860000	2	2	1
D6	2	146620000	146640000	2	146860000	146880000	2	2	1
D6	2	146620000	146640000	2	146880000	146900000	1	1	1
D6	2	146620000	146640000	2	146900000	146920000	2	2	1
D6	2	146620000	146640000	2	146920000	146940000	1	1	1
D6	2	146620000	146640000	2	146960000	146980000	3	3	1
D6	2	146620000	146640000	2	146980000	147000000	1	1	1
D6	2	146620000	146640000	2	147000000	147020000	2	2	1
D6	2	146640000	146660000	2	146640000	146660000	249	20699	1267
D6	2	146640000	146660000	2	146660000	146680000	24	181	152
D6	2	146640000	146660000	2	146680000	146700000	2	2	1
D6	2	146640000	146660000	2	146740000	146760000	2	3	2
D6	2	146640000	146660000	2	146760000	146780000	2	2	1
D6	2	146640000	146660000	2	146780000	146800000	1	2	2
D6	2	146640000	146660000	2	146800000	146820000	3	3	1
D6	2	146640000	146660000	2	146820000	146840000	4	4	1
D6	2	146640000	146660000	2	146840000	146860000	2	2	1
D6	2	146640000	146660000	2	146860000	146880000	5	5	1
D6	2	146640000	146660000	2	146880000	146900000	8	8	1
D6	2	146640000	146660000	2	146900000	146920000	3	3	1
D6	2	146640000	146660000	2	146920000	146940000	1	1	1
D6	2	146640000	146660000	2	146940000	146960000	1	1	1
D6	2	146640000	146660000	2	146960000	146980000	3	4	2
D6	2	146640000	146660000	2	146980000	147000000	3	3	1
D6	2	146640000	146660000	2	147000000	147020000	2	2	1
D6	2	146660000	146680000	2	146660000	146680000	268	20207	1016
D6	2	146660000	146680000	2	146680000	146700000	35	82	27
D6	2	146660000	146680000	2	146700000	146720000	3	3	1
D6	2	146660000	146680000	2	146720000	146740000	2	2	1
D6	2	146660000	146680000	2	146740000	146760000	5	5	1
D6	2	146660000	146680000	2	146760000	146780000	3	3	1
D6	2	146660000	146680000	2	146780000	146800000	5	6	2
D6	2	146660000	146680000	2	146800000	146820000	2	2	1
D6	2	146660000	146680000	2	146840000	146860000	4	4	1
D6	2	146660000	146680000	2	146860000	146880000	2	2	1
D6	2	146660000	146680000	2	146880000	146900000	2	2	1
D6	2	146660000	146680000	2	146920000	146940000	4	5	2
D6	2	146660000	146680000	2	146940000	146960000	1	1	1
D6	2	146660000	146680000	2	146960000	146980000	3	3	1
D6	2	146660000	146680000	2	146980000	147000000	4	4	1
D6	2	146680000	146700000	2	146680000	146700000	201	18234	921
D6	2	146680000	146700000	2	146700000	146720000	11	137	125
D6	2	146680000	146700000	2	146720000	146740000	6	6	1
D6	2	146680000	146700000	2	146760000	146780000	1	1	1
D6	2	146680000	146700000	2	146780000	146800000	4	5	2
D6	2	146680000	146700000	2	146800000	146820000	4	4	1
D6	2	146680000	146700000	2	146820000	146840000	4	6	3
D6	2	146680000	146700000	2	146840000	146860000	2	2	1
D6	2	146680000	146700000	2	146860000	146880000	2	2	1
D6	2	146680000	146700000	2	146880000	146900000	2	2	1
D6	2	146680000	146700000	2	146900000	146920000	2	2	1
D6	2	146680000	146700000	2	146920000	146940000	2	2	1
D6	2	146680000	146700000	2	146940000	146960000	3	3	1
D6	2	146680000	146700000	2	146980000	147000000	1	1	1
D6	2	146680000	146700000	2	147000000	147020000	3	3	1
D6	2	146700000	146720000	2	146700000	146720000	129	7349	719
D6	2	146700000	146720000	2	146720000	146740000	23	100	69
D6	2	146700000	146720000	2	146740000	146760000	3	3	1
D6	2	146700000	146720000	2	146760000	146780000	4	4	1
D6	2	146700000	146720000	2	146780000	146800000	4	4	1
D6	2	146700000	146720000	2	146800000	146820000	5	5	1
D6	2	146700000	146720000	2	146820000	146840000	1	1	1
D6	2	146700000	146720000	2	146840000	146860000	1	1	1
D6	2	146700000	146720000	2	146860000	146880000	3	3	1
D6	2	146700000	146720000	2	146880000	146900000	4	4	1
D6	2	146700000	146720000	2	146900000	146920000	3	4	2
D6	2	146700000	146720000	2	146920000	146940000	1	1	1
D6	2	146700000	146720000	2	146940000	146960000	1	2	2
D6	2	146700000	146720000	2	146960000	146980000	1	1	1
D6	2	146700000	146720000	2	146980000	147000000	1	1	1
D6	2	146700000	146720000	2	147000000	147020000	1	2	2
D6	2	146720000	146740000	2	146720000	146740000	242	18368	1044
D6	2	146720000	146740000	2	146740000	146760000	27	43	15
D6	2	146720000	146740000	2	146760000	146780000	5	5	1
D6	2	146720000	146740000	2	146780000	146800000	5	6	2
D6	2	146720000	146740000	2	146820000	146840000	2	3	2
D6	2	146720000	146740000	2	146840000	146860000	4	4	1
D6	2	146720000	146740000	2	146860000	146880000	2	2	1
D6	2	146720000	146740000	2	146880000	146900000	3	3	1
D6	2	146720000	146740000	2	146900000	146920000	4	5	2
D6	2	146720000	146740000	2	146940000	146960000	2	2	1
D6	2	146720000	146740000	2	146960000	146980000	3	3	1
D6	2	146720000	146740000	2	146980000	147000000	3	4	2
D6	2	146720000	146740000	2	147000000	147020000	1	1	1
D6	2	146740000	146760000	2	146740000	146760000	227	17832	1263
D6	2	146740000	146760000	2	146760000	146780000	26	96	63
D6	2	146740000	146760000	2	146780000	146800000	3	3	1
D6	2	146740000	146760000	2	146800000	146820000	5	5	1
D6	2	146740000	146760000	2	146820000	146840000	4	4	1
D6	2	146740000	146760000	2	146840000	146860000	6	6	1
D6	2	146740000	146760000	2	146860000	146880000	3	3	1
D6	2	146740000	146760000	2	146880000	146900000	1	1	1
D6	2	146740000	146760000	2	146900000	146920000	4	4	1
D6	2	146740000	146760000	2	146920000	146940000	2	2	1
D6	2	146740000	146760000	2	146940000	146960000	4	5	2
D6	2	146740000	146760000	2	146960000	146980000	1	2	2
D6	2	146740000	146760000	2	146980000	147000000	1	1	1
D6	2	146760000	146780000	2	146760000	146780000	242	18416	1049
D6	2	146760000	146780000	2	146780000	146800000	27	251	222
D6	2	146760000	146780000	2	146800000	146820000	8	8	1
D6	2	146760000	146780000	2	146820000	146840000	5	6	2
D6	2	146760000	146780000	2	146840000	146860000	7	8	2
D6	2	146760000	146780000	2	146860000	146880000	6	7	2
D6	2	146760000	146780000	2	146880000	146900000	3	4	2
D6	2	146760000	146780000	2	146900000	146920000	3	3	1
D6	2	146760000	146780000	2	146920000	146940000	1	1	1
D6	2	146760000	146780000	2	146940000	146960000	1	1	1
D6	2	146760000	146780000	2	146960000	146980000	2	3	2
D6	2	146760000	146780000	2	147000000	147020000	3	3	1
D6	2	146780000	146800000	2	146780000	146800000	274	22888	936
D6	2	146780000	146800000	2	146800000	146820000	33	46	6
D6	2	146780000	146800000	2	146820000	146840000	8	9	2
D6	2	146780000	146800000	2	146840000	146860000	2	2	1
D6	2	146780000	146800000	2	146860000	146880000	1	1	1
D6	2	146780000	146800000	2	146880000	146900000	1	1	1
D6	2	146780000	146800000	2	146900000	146920000	4	5	2
D6	2	146780000	146800000	2	146920000	146940000	4	4	1
D6	2	146780000	146800000	2	146940000	146960000	2	2	1
D6	2	146780000	146800000	2	146960000	146980000	2	2	1
D6	2	146780000	146800000	2	146980000	147000000	3	3	1
D6	2	146780000	146800000	2	147000000	147020000	2	3	2
D6	2	146800000	146820000	2	146800000	146820000	262	19658	1248
D6	2	146800000	146820000	2	146820000	146840000	24	49	20
D6	2	146800000	146820000	2	146840000	146860000	7	7	1
D6	2	146800000	146820000	2	146860000	146880000	5	5	1
D6	2	146800000	146820000	2	146880000	146900000	5	5	1
D6	2	146800000	146820000	2	146900000	146920000	3	3	1
D6	2	146800000	146820000	2	146920000	146940000	4	4	1
D6	2	146800000	146820000	2	146980000	147000000	4	4	1
D6	2	146800000	146820000	2	147000000	147020000	2	2	1
D6	2	146820000	146840000	2	146820000	146840000	235	18915	1381
D6	2	146820000	146840000	2	146840000	146860000	28	157	113
D6	2	146820000	146840000	2	146860000	146880000	1	1	1
D6	2	146820000	146840000	2	146880000	146900000	5	5	1
D6	2	146820000	146840000	2	146900000	146920000	4	4	1
D6	2	146820000	146840000	2	146920000	146940000	1	1	1
D6	2	146820000	146840000	2	146980000	147000000	2	2	1
D6	2	146820000	146840000	2	147000000	147020000	1	1	1
D6	2	146840000	146860000	2	146840000	146860000	205	15794	1544
D6	2	146840000	146860000	2	146860000	146880000	20	123	101
D6	2	146840000	146860000	2	146880000	146900000	2	2	1
D6	2	146840000	146860000	2	146900000	146920000	1	1	1
D6	2	146840000	146860000	2	146920000	146940000	6	6	1
D6	2	146840000	146860000	2	146940000	146960000	2	2	1
D6	2	146840000	146860000	2	146960000	146980000	5	5	1
D6	2	146840000	146860000	2	147000000	147020000	2	2	1
D6	2	146860000	146880000	2	146860000	146880000	273	19832	1328
D6	2	146860000	146880000	2	146880000	146900000	38	63	9
D6	2	146860000	146880000	2	146900000	146920000	5	6	2
D6	2	146860000	146880000	2	146920000	146940000	6	6	1
D6	2	146860000	146880000	2	146940000	146960000	3	3	1
D6	2	146860000	146880000	2	146960000	146980000	2	2	1
D6	2	146860000	146880000	2	146980000	147000000	2	2	1
D6	2	146860000	146880000	2	147000000	147020000	4	4	1
D6	2	146880000	146900000	2	146880000	146900000	279	19496	1029
D6	2	146880000	146900000	2	146900000	146920000	30	72	32
D6	2	146880000	146900000	2	146920000	146940000	7	7	1
D6	2	146880000	146900000	2	146940000	146960000	9	9	1
D6	2	146880000	146900000	2	146960000	146980000	3	3	1
D6	2	146880000	146900000	2	146980000	147000000	2	2	1
D6	2	146880000	146900000	2	147000000	147020000	1	1	1
D6	2	146900000	146920000	2	146900000	146920000	259	23795	1263
D6	2	146900000	146920000	2	146920000	146940000	40	70	17
D6	2	146900000	146920000	2	146940000	146960000	5	5	1
D6	2	146900000	146920000	2	146960000	146980000	6	7	2
D6	2	146900000	146920000	2	146980000	147000000	3	3	1
D6	2	146900000	146920000	2	147000000	147020000	4	5	2
D6	2	146920000	146940000	2	146920000	146940000	267	21701	1290
D6	2	146920000	146940000	2	146940000	146960000	25	97	56
D6	2	146920000	146940000	2	146960000	146980000	2	2	1
D6	2	146920000	146940000	2	146980000	147000000	4	4	1
D6	2	146920000	146940000	2	147000000	147020000	4	4	1
D6	2	146940000	146960000	2	146940000	146960000	218	17689	770
D6	2	146940000	146960000	2	146960000	146980000	24	92	58
D6	2	146940000	146960000	2	146980000	147000000	8	8	1
D6	2	146940000	146960000	2	147000000	147020000	2	2	1
D6	2	146960000	146980000	2	146960000	146980000	214	16766	1232
D6	2	146960000	146980000	2	146980000	147000000	30	150	112
D6	2	146960000	146980000	2	147000000	147020000	1	1	1
D6	2	146980000	147000000	2	146980000	147000000	284	23871	1006
D6	2	146980000	147000000	2	147000000	147020000	35	69	8
D6	2	147000000	147020000	2	147000000	147020000	274	20392	1451
D15	2	145960000	145980000	2	145960000	145980000	1	1048	1048
D15	2	145960000	145980000	2	145980000	146000000	4	186	180
D15	2	145960000	145980000	2	146180000	146200000	1	1	1
D15	2	145980000	146000000	2	145980000	146000000	179	15947	2133
D15	2	145980000	146000000	2	146000000	146020000	32	259	203
D15	2	145980000	146000000	2	146020000	146040000	6	6	1
D15	2	145980000	146000000	2	146040000	146060000	4	4	1
D15	2	145980000	146000000	2	146060000	146080000	1	1	1
D15	2	145980000	146000000	2	146080000	146100000	2	2	1
D15	2	145980000	146000000	2	146100000	146120000	1	1	1
D15	2	145980000	146000000	2	146120000	146140000	2	2	1
D15	2	145980000	146000000	2	146140000	146160000	2	2	1
D15	2	145980000	146000000	2	146160000	146180000	1	1	1
D15	2	145980000	146000000	2	146200000	146220000	1	1	1
D15	2	145980000	146000000	2	146240000	146260000	1	1	1
D15	2	145980000	146000000	2	146260000	146280000	2	2	1
D15	2	145980000	146000000	2	146280000	146300000	1	1	1
D15	2	145980000	146000000	2	146300000	146320000	1	1	1
D15	2	145980000	146000000	2	146320000	146340000	2	2	1
D15	2	145980000	146000000	2	146400000	146420000	1	1	1
D15	2	145980000	146000000	2	146420000	146440000	1	1	1
D15	2	145980000	146000000	2	146440000	146460000	2	2	1
D15	2	145980000	146000000	2	146460000	146480000	1	1	1
D15	2	145980000	146000000	2	146500000	146520000	1	1	1
D15	2	145980000	146000000	2	146540000	146560000	1	1	1
D15	2	145980000	146000000	2	146580000	146600000	1	1	1
D15	2	145980000	146000000	2	146620000	146640000	1	1	1
D15	2	145980000	146000000	2	146660000	146680000	2	3	2
D15	2	145980000	146000000	2	146680000	146700000	1	1	1
D15	2	145980000	146000000	2	146800000	146820000	1	2	2
D15	2	145980000	146000000	2	146820000	146840000	1	2	2
D15	2	145980000	146000000	2	146860000	146880000	1	2	2
D15	2	145980000	146000000	2	146880000	146900000	1	1	1
D15	2	145980000	146000000	2	147000000	147020000	2	2	1
D15	2	146000000	146020000	2	146000000	146020000	213	21079	1370
D15	2	146000000	146020000	2	146020000	146040000	38	195	141
D15	2	146000000	146020000	2	146040000	146060000	4	4	1
D15	2	146000000	146020000	2	146060000	146080000	4	5	2
D15	2	146000000	146020000	2	146080000	146100000	3	4	2
D15	2	146000000	146020000	2	146100000	146120000	3	3	1
D15	2	146000000	146020000	2	146120000	146140000	2	2	1
D15	2	146000000	146020000	2	146140000	146160000	4	5	2
D15	2	146000000	146020000	2	146160000	146180000	2	2	1
D15	2	146000000	146020000	2	146220000	146240000	1	1	1
D15	2	146000000	146020000	2	146240000	146260000	2	2	1
D15	2	146000000	146020000	2	146280000	146300000	1	1	1
D15	2	146000000	146020000	2	146300000	146320000	1	1	1
D15	2	146000000	146020000	2	146320000	146340000	2	2	1
D15	2	146000000	146020000	2	146360000	146380000	1	1	1
D15	2	146000000	146020000	2	146380000	146400000	1	1	1
D15	2	146000000	146020000	2	146400000	146420000	1	1	1
D15	2	146000000	146020000	2	146440000	146460000	2	2	1
D15	2	146000000	146020000	2	146480000	146500000	1	1	1
D15	2	146000000	146020000	2	146500000	146520000	1	1	1
D15	2	146000000	146020000	2	146520000	146540000	2	2	1
D15	2	146000000	146020000	2	146540000	146560000	1	1	1
D15	2	146000000	146020000	2	146600000	146620000	1	1	1
D15	2	146000000	146020000	2	146660000	146680000	1	1	1
D15	2	146000000	146020000	2	146680000	146700000	2	3	2
D15	2	146000000	146020000	2	146740000	146760000	1	1	1
D15	2	146000000	146020000	2	146760000	146780000	2	2	1
D15	2	146000000	146020000	2	146820000	146840000	1	1	1
D15	2	146000000	146020000	2	146880000	146900000	1	1	1
D15	2	146000000	146020000	2	146900000	146920000	1	1	1
D15	2	146000000	146020000	2	146960000	146980000	1	2	2
D15	2	146000000	146020000	2	147000000	147020000	1	1	1
D15	2	146020000	146040000	2	146020000	146040000	330	31130	2247
D15	2	146020000	146040000	2	146040000	146060000	19	168	147
D15	2	146020000	146040000	2	146060000	146080000	7	8	2
D15	2	146020000	146040000	2	146080000	146100000	4	5	2
D15	2	146020000	146040000	2	146100000	146120000	6	6	1
D15	2	146020000	146040000	2	146120000	146140000	1	1	1
D15	2	146020000	146040000	2	146160000	146180000	1	1	1
D15	2	146020000	146040000	2	146180000	146200000	1	1	1
D15	2	146020000	146040000	2	146220000	146240000	1	1	1
D15	2	146020000	146040000	2	146280000	146300000	3	3	1
D15	2	146020000	146040000	2	146300000	146320000	4	4	1
D15	2	146020000	146040000	2	146320000	146340000	3	3	1
D15	2	146020000	146040000	2	146340000	146360000	1	1	1
D15	2	146020000	146040000	2	146380000	146400000	4	4	1
D15	2	146020000	146040000	2	146400000	146420000	1	1	1
D15	2	146020000	146040000	2	146420000	146440000	1	1	1
D15	2	146020000	146040000	2	146440000	146460000	1	1	1
D15	2	146020000	146040000	2	146460000	146480000	1	1	1
D15	2	146020000	146040000	2	146480000	146500000	3	3	1
D15	2	146020000	146040000	2	146500000	146520000	1	1	1
D15	2	146020000	146040000	2	146520000	146540000	1	1	1
D15	2	146020000	146040000	2	146600000	146620000	1	1	1
D15	2	146020000	146040000	2	146620000	146640000	1	1	1
D15	2	146020000	146040000	2	146640000	146660000	1	1	1
D15	2	146020000	146040000	2	146660000	146680000	1	1	1
D15	2	146020000	146040000	2	146680000	146700000	3	4	2
D15	2	146020000	146040000	2	146720000	146740000	1	1	1
D15	2	146020000	146040000	2	146760000	146780000	1	1	1
D15	2	146020000	146040000	2	146780000	146800000	4	6	2
D15	2	146020000	146040000	2	146880000	146900000	2	2	1
D15	2	146020000	146040000	2	146900000	146920000	2	2	1
D15	2	146020000	146040000	2	146920000	146940000	1	1	1
D15	2	146020000	146040000	2	146940000	146960000	2	2	1
D15	2	146020000	146040000	2	146960000	146980000	1	1	1
[truncated: 790 more rows]
